# Supplementary material for: Gene expression changes in aging Zebrafish (Danio rerio) brains are sexually dimorphic
Source: BMC Neurosci. 2014 Feb 18;15:29. doi: 10.1186/1471-2202-15-29 (PMC3937001; doi:10.1186/1471-2202-15-29)
Supplement: Additional file 1 — In Sheet 1 (Data) 15,617 probes are given with their annotations obtained through BioMart (http://www.biomart.org/biomart/martview) with the current Zebrafish Genome Built ( Danio rerio Zv9). Probe Set Ids are found in column A, columns B and C display fold change ratios in log2 base of Female/Male and Young/Old, respectively. Columns D, E, and F show the corresponding p values for Female vs. Male, Young vs. Old, and Age by Gender interaction. In the following columns, annotation information and GO ontology information are given. Sheet 2 (FvsM) gives the list of 909 probesets that are significantly different between female and male, sheet 3 (YvsO) gives the list of 1543 probesets that are different between young and old. Sheet 4 (AbyG) shows the 495 probesets that have a significant difference in age by gender analysis. Intersection sheet shows the list of 210 genes that are common to FvsM and YvsO lists. [file 1471-2202-15-29-S1.xls]

## Sheet: Data
Probe Set ID	Female / Male	Young / Old	p F vs M	p Y vs O	p Age by Gender	Gene Title	Gene Symbol	RefSeq Protein ID	RefSeq Transcript ID	Gene Ontology Biological Process	Gene Ontology Cellular Component	Gene Ontology Molecular Function	InterPro	Trans Membrane
AFFX-BioB-5_at	-0.227694	-0.0666904	0.182612	0.680353	0.859235	---	---	---	---	0008152 // metabolic process // inferred from electronic annotation /// 0009058 // biosynthetic process // inferred from electronic annotation /// 0009102 // biotin biosynthetic process // inferred from electronic annotation /// 0009102 // biotin biosynthetic process // inferred from mutant phenotype /// 0051186 // cofactor metabolic process // inferred from electronic annotation	0005737 // cytoplasm // inferred from electronic annotation	0000166 // nucleotide binding // inferred from electronic annotation /// 0000287 // magnesium ion binding // inferred from electronic annotation /// 0003824 // catalytic activity // inferred from electronic annotation /// 0004015 // adenosylmethionine-8-amino-7-oxononanoate transaminase activity // inferred from electronic annotation /// 0004076 // biotin synthase activity // inferred from direct…	---	---
AFFX-BioB-M_at	-0.147059	0.0345001	0.313377	0.80711	0.711797	---	---	---	---	0008152 // metabolic process // inferred from electronic annotation /// 0009058 // biosynthetic process // inferred from electronic annotation /// 0009102 // biotin biosynthetic process // inferred from electronic annotation /// 0009102 // biotin biosynthetic process // inferred from mutant phenotype /// 0051186 // cofactor metabolic process // inferred from electronic annotation	0005737 // cytoplasm // inferred from electronic annotation	0000166 // nucleotide binding // inferred from electronic annotation /// 0000287 // magnesium ion binding // inferred from electronic annotation /// 0003824 // catalytic activity // inferred from electronic annotation /// 0004015 // adenosylmethionine-8-amino-7-oxononanoate transaminase activity // inferred from electronic annotation /// 0004076 // biotin synthase activity // inferred from direct…	---	---
AFFX-BioB-3_at	-0.102552	0.0799665	0.437863	0.542128	0.517209	---	---	---	---	0008152 // metabolic process // inferred from electronic annotation /// 0009058 // biosynthetic process // inferred from electronic annotation /// 0009102 // biotin biosynthetic process // inferred from electronic annotation /// 0009102 // biotin biosynthetic process // inferred from mutant phenotype /// 0051186 // cofactor metabolic process // inferred from electronic annotation	0005737 // cytoplasm // inferred from electronic annotation	0000166 // nucleotide binding // inferred from electronic annotation /// 0000287 // magnesium ion binding // inferred from electronic annotation /// 0003824 // catalytic activity // inferred from electronic annotation /// 0004015 // adenosylmethionine-8-amino-7-oxononanoate transaminase activity // inferred from electronic annotation /// 0004076 // biotin synthase activity // inferred from direct…	---	---
AFFX-BioC-5_at	-0.132278	0.0698137	0.402654	0.653381	0.49392	---	---	---	---	0008152 // metabolic process // inferred from electronic annotation /// 0009058 // biosynthetic process // inferred from electronic annotation /// 0009102 // biotin biosynthetic process // inferred from electronic annotation /// 0009102 // biotin biosynthetic process // inferred from mutant phenotype /// 0051186 // cofactor metabolic process // inferred from electronic annotation	0005737 // cytoplasm // inferred from electronic annotation	0000166 // nucleotide binding // inferred from electronic annotation /// 0000287 // magnesium ion binding // inferred from electronic annotation /// 0003824 // catalytic activity // inferred from electronic annotation /// 0004015 // adenosylmethionine-8-amino-7-oxononanoate transaminase activity // inferred from electronic annotation /// 0004076 // biotin synthase activity // inferred from direct…	---	---
AFFX-BioC-3_at	-0.156179	0.0825672	0.287984	0.564022	0.573612	---	---	---	---	0008152 // metabolic process // inferred from electronic annotation /// 0009058 // biosynthetic process // inferred from electronic annotation /// 0009102 // biotin biosynthetic process // inferred from electronic annotation /// 0009102 // biotin biosynthetic process // inferred from mutant phenotype /// 0051186 // cofactor metabolic process // inferred from electronic annotation	0005737 // cytoplasm // inferred from electronic annotation	0000166 // nucleotide binding // inferred from electronic annotation /// 0000287 // magnesium ion binding // inferred from electronic annotation /// 0003824 // catalytic activity // inferred from electronic annotation /// 0004015 // adenosylmethionine-8-amino-7-oxononanoate transaminase activity // inferred from electronic annotation /// 0004076 // biotin synthase activity // inferred from direct…	---	---
AFFX-BioDn-5_at	-0.114624	0.0551415	0.325924	0.628241	0.412882	---	---	---	---	0008152 // metabolic process // inferred from electronic annotation /// 0009058 // biosynthetic process // inferred from electronic annotation /// 0009102 // biotin biosynthetic process // inferred from electronic annotation /// 0009102 // biotin biosynthetic process // inferred from mutant phenotype /// 0051186 // cofactor metabolic process // inferred from electronic annotation	0005737 // cytoplasm // inferred from electronic annotation	0000166 // nucleotide binding // inferred from electronic annotation /// 0000287 // magnesium ion binding // inferred from electronic annotation /// 0003824 // catalytic activity // inferred from electronic annotation /// 0004015 // adenosylmethionine-8-amino-7-oxononanoate transaminase activity // inferred from electronic annotation /// 0004076 // biotin synthase activity // inferred from direct…	---	---
AFFX-BioDn-3_at	-0.110395	0.0641861	0.279049	0.518637	0.434871	---	---	---	---	0008152 // metabolic process // inferred from electronic annotation /// 0009058 // biosynthetic process // inferred from electronic annotation /// 0009102 // biotin biosynthetic process // inferred from electronic annotation /// 0009102 // biotin biosynthetic process // inferred from mutant phenotype /// 0051186 // cofactor metabolic process // inferred from electronic annotation	0005737 // cytoplasm // inferred from electronic annotation	0000166 // nucleotide binding // inferred from electronic annotation /// 0000287 // magnesium ion binding // inferred from electronic annotation /// 0003824 // catalytic activity // inferred from electronic annotation /// 0004015 // adenosylmethionine-8-amino-7-oxononanoate transaminase activity // inferred from electronic annotation /// 0004076 // biotin synthase activity // inferred from direct…	---	---
AFFX-CreX-5_at	-0.103743	0.121626	0.381725	0.309465	0.355275	---	---	---	---	0006310 // DNA recombination // inferred from electronic annotation /// 0015074 // DNA integration // inferred from electronic annotation	---	0003677 // DNA binding // inferred from electronic annotation	---	---
AFFX-CreX-3_at	-0.0442514	0.230419	0.676543	0.0542324	0.261463	---	---	---	---	0006310 // DNA recombination // inferred from electronic annotation /// 0015074 // DNA integration // inferred from electronic annotation	---	0003677 // DNA binding // inferred from electronic annotation	---	---
AFFX-DapX-5_at	-0.0996723	-0.11797	0.277383	0.205079	0.745855	---	---	---	---	0006350 // transcription // inferred from electronic annotation /// 0006355 // regulation of transcription, DNA-dependent // inferred from electronic annotation /// 0006396 // RNA processing // inferred from electronic annotation /// 0006464 // protein modification process // inferred from electronic annotation /// 0008033 // tRNA processing // inferred from electronic annotation /// 0008152 // m…	0005737 // cytoplasm // inferred from electronic annotation /// 0005886 // plasma membrane // inferred from electronic annotation /// 0016020 // membrane // inferred from electronic annotation /// 0016021 // integral to membrane // inferred from electronic annotation	0000166 // nucleotide binding // inferred from electronic annotation /// 0003677 // DNA binding // inferred from electronic annotation /// 0003723 // RNA binding // inferred from electronic annotation /// 0003824 // catalytic activity // inferred from electronic annotation /// 0004077 // biotin-[acetyl-CoA-carboxylase] ligase activity // inferred from electronic annotation /// 0004810 // tRNA ade…	---	---
AFFX-DapX-M_at	-0.0596666	-0.0917616	0.41086	0.218835	0.512364	---	---	---	---	0006350 // transcription // inferred from electronic annotation /// 0006355 // regulation of transcription, DNA-dependent // inferred from electronic annotation /// 0006396 // RNA processing // inferred from electronic annotation /// 0006464 // protein modification process // inferred from electronic annotation /// 0008033 // tRNA processing // inferred from electronic annotation /// 0008152 // m…	0005737 // cytoplasm // inferred from electronic annotation /// 0005886 // plasma membrane // inferred from electronic annotation /// 0016020 // membrane // inferred from electronic annotation /// 0016021 // integral to membrane // inferred from electronic annotation	0000166 // nucleotide binding // inferred from electronic annotation /// 0003677 // DNA binding // inferred from electronic annotation /// 0003723 // RNA binding // inferred from electronic annotation /// 0003824 // catalytic activity // inferred from electronic annotation /// 0004077 // biotin-[acetyl-CoA-carboxylase] ligase activity // inferred from electronic annotation /// 0004810 // tRNA ade…	---	---
AFFX-DapX-3_at	-0.0314655	-0.131393	0.593708	0.0489238	0.363712	---	---	---	---	0006350 // transcription // inferred from electronic annotation /// 0006355 // regulation of transcription, DNA-dependent // inferred from electronic annotation /// 0006396 // RNA processing // inferred from electronic annotation /// 0006464 // protein modification process // inferred from electronic annotation /// 0008033 // tRNA processing // inferred from electronic annotation /// 0008152 // m…	0005737 // cytoplasm // inferred from electronic annotation /// 0005886 // plasma membrane // inferred from electronic annotation /// 0016020 // membrane // inferred from electronic annotation /// 0016021 // integral to membrane // inferred from electronic annotation	0000166 // nucleotide binding // inferred from electronic annotation /// 0003677 // DNA binding // inferred from electronic annotation /// 0003723 // RNA binding // inferred from electronic annotation /// 0003824 // catalytic activity // inferred from electronic annotation /// 0004077 // biotin-[acetyl-CoA-carboxylase] ligase activity // inferred from electronic annotation /// 0004810 // tRNA ade…	---	---
AFFX-LysX-5_at	-0.079155	-0.138387	0.408624	0.165897	0.791966	---	---	---	---	0008652 // cellular amino acid biosynthetic process // inferred from electronic annotation /// 0009085 // lysine biosynthetic process // inferred from electronic annotation /// 0009089 // lysine biosynthetic process via diaminopimelate // inferred from electronic annotation	---	0003824 // catalytic activity // inferred from electronic annotation /// 0008836 // diaminopimelate decarboxylase activity // inferred from electronic annotation /// 0016829 // lyase activity // inferred from electronic annotation /// 0016831 // carboxy-lyase activity // inferred from electronic annotation	---	---
AFFX-LysX-M_at	-0.125562	-0.167853	0.20427	0.101823	0.788202	---	---	---	---	0008652 // cellular amino acid biosynthetic process // inferred from electronic annotation /// 0009085 // lysine biosynthetic process // inferred from electronic annotation /// 0009089 // lysine biosynthetic process via diaminopimelate // inferred from electronic annotation	---	0003824 // catalytic activity // inferred from electronic annotation /// 0008836 // diaminopimelate decarboxylase activity // inferred from electronic annotation /// 0016829 // lyase activity // inferred from electronic annotation /// 0016831 // carboxy-lyase activity // inferred from electronic annotation	---	---
AFFX-LysX-3_at	-0.0876398	-0.123997	0.314246	0.167198	0.751725	---	---	---	---	0008652 // cellular amino acid biosynthetic process // inferred from electronic annotation /// 0009085 // lysine biosynthetic process // inferred from electronic annotation /// 0009089 // lysine biosynthetic process via diaminopimelate // inferred from electronic annotation	---	0003824 // catalytic activity // inferred from electronic annotation /// 0008836 // diaminopimelate decarboxylase activity // inferred from electronic annotation /// 0016829 // lyase activity // inferred from electronic annotation /// 0016831 // carboxy-lyase activity // inferred from electronic annotation	---	---
AFFX-PheX-5_at	-0.122878	-0.16991	0.212963	0.0982177	0.844364	---	---	---	---	0000160 // two-component signal transduction system (phosphorelay) // inferred from electronic annotation /// 0008152 // metabolic process // inferred from electronic annotation /// 0008652 // cellular amino acid biosynthetic process // inferred from electronic annotation /// 0009073 // aromatic amino acid family biosynthetic process // inferred from electronic annotation /// 0009094 // L-phenyla…	0005622 // intracellular // inferred from electronic annotation /// 0005737 // cytoplasm // inferred from electronic annotation	0000155 // two-component sensor activity // inferred from electronic annotation /// 0000166 // nucleotide binding // inferred from electronic annotation /// 0004664 // prephenate dehydratase activity // inferred from electronic annotation /// 0005525 // GTP binding // inferred from electronic annotation /// 0016301 // kinase activity // inferred from electronic annotation /// 0016597 // amino aci…	---	---
AFFX-PheX-M_at	-0.111365	-0.112143	0.267812	0.264739	0.863864	---	---	---	---	0000160 // two-component signal transduction system (phosphorelay) // inferred from electronic annotation /// 0008152 // metabolic process // inferred from electronic annotation /// 0008652 // cellular amino acid biosynthetic process // inferred from electronic annotation /// 0009073 // aromatic amino acid family biosynthetic process // inferred from electronic annotation /// 0009094 // L-phenyla…	0005622 // intracellular // inferred from electronic annotation /// 0005737 // cytoplasm // inferred from electronic annotation	0000155 // two-component sensor activity // inferred from electronic annotation /// 0000166 // nucleotide binding // inferred from electronic annotation /// 0004664 // prephenate dehydratase activity // inferred from electronic annotation /// 0005525 // GTP binding // inferred from electronic annotation /// 0016301 // kinase activity // inferred from electronic annotation /// 0016597 // amino aci…	---	---
AFFX-PheX-3_at	-0.172425	-0.188878	0.0685354	0.0501174	0.922234	---	---	---	---	0000160 // two-component signal transduction system (phosphorelay) // inferred from electronic annotation /// 0008152 // metabolic process // inferred from electronic annotation /// 0008652 // cellular amino acid biosynthetic process // inferred from electronic annotation /// 0009073 // aromatic amino acid family biosynthetic process // inferred from electronic annotation /// 0009094 // L-phenyla…	0005622 // intracellular // inferred from electronic annotation /// 0005737 // cytoplasm // inferred from electronic annotation	0000155 // two-component sensor activity // inferred from electronic annotation /// 0000166 // nucleotide binding // inferred from electronic annotation /// 0004664 // prephenate dehydratase activity // inferred from electronic annotation /// 0005525 // GTP binding // inferred from electronic annotation /// 0016301 // kinase activity // inferred from electronic annotation /// 0016597 // amino aci…	---	---
AFFX-ThrX-5_at	-0.131239	-0.159298	0.226275	0.150239	0.551901	---	---	---	---	0006520 // cellular amino acid metabolic process // inferred from electronic annotation /// 0006566 // threonine metabolic process // inferred from electronic annotation /// 0008152 // metabolic process // inferred from electronic annotation /// 0008652 // cellular amino acid biosynthetic process // inferred from electronic annotation /// 0009082 // branched chain family amino acid biosynthetic p…	0005737 // cytoplasm // inferred from electronic annotation	0000166 // nucleotide binding // inferred from electronic annotation /// 0003824 // catalytic activity // inferred from electronic annotation /// 0004412 // homoserine dehydrogenase activity // inferred from electronic annotation /// 0004413 // homoserine kinase activity // inferred from electronic annotation /// 0004795 // threonine synthase activity // inferred from electronic annotation /// 00…	---	---
AFFX-ThrX-M_at	-0.159889	-0.165581	0.100521	0.0908005	0.627627	---	---	---	---	0006520 // cellular amino acid metabolic process // inferred from electronic annotation /// 0006566 // threonine metabolic process // inferred from electronic annotation /// 0008152 // metabolic process // inferred from electronic annotation /// 0008652 // cellular amino acid biosynthetic process // inferred from electronic annotation /// 0009082 // branched chain family amino acid biosynthetic p…	0005737 // cytoplasm // inferred from electronic annotation	0000166 // nucleotide binding // inferred from electronic annotation /// 0003824 // catalytic activity // inferred from electronic annotation /// 0004412 // homoserine dehydrogenase activity // inferred from electronic annotation /// 0004413 // homoserine kinase activity // inferred from electronic annotation /// 0004795 // threonine synthase activity // inferred from electronic annotation /// 00…	---	---
AFFX-ThrX-3_at	-0.0966988	-0.16257	0.262698	0.0773879	0.401397	---	---	---	---	0006520 // cellular amino acid metabolic process // inferred from electronic annotation /// 0006566 // threonine metabolic process // inferred from electronic annotation /// 0008152 // metabolic process // inferred from electronic annotation /// 0008652 // cellular amino acid biosynthetic process // inferred from electronic annotation /// 0009082 // branched chain family amino acid biosynthetic p…	0005737 // cytoplasm // inferred from electronic annotation	0000166 // nucleotide binding // inferred from electronic annotation /// 0003824 // catalytic activity // inferred from electronic annotation /// 0004412 // homoserine dehydrogenase activity // inferred from electronic annotation /// 0004413 // homoserine kinase activity // inferred from electronic annotation /// 0004795 // threonine synthase activity // inferred from electronic annotation /// 00…	---	---
AFFX-TrpnX-5_at	-0.0112929	0.0574045	0.815769	0.255768	0.501627	---	---	---	---	0000105 // histidine biosynthetic process // inferred from electronic annotation /// 0000162 // tryptophan biosynthetic process // inferred from electronic annotation /// 0006568 // tryptophan metabolic process // inferred from electronic annotation /// 0008152 // metabolic process // inferred from electronic annotation /// 0008652 // cellular amino acid biosynthetic process // inferred from elec…	---	0003824 // catalytic activity // inferred from electronic annotation /// 0004048 // anthranilate phosphoribosyltransferase activity // inferred from electronic annotation /// 0004049 // anthranilate synthase activity // inferred from electronic annotation /// 0004400 // histidinol-phosphate transaminase activity // inferred from electronic annotation /// 0004425 // indole-3-glycerol-phosphate syn…	---	---
AFFX-TrpnX-M_at	0.0647283	0.0892577	0.456479	0.312051	0.477821	---	---	---	---	0000105 // histidine biosynthetic process // inferred from electronic annotation /// 0000162 // tryptophan biosynthetic process // inferred from electronic annotation /// 0006568 // tryptophan metabolic process // inferred from electronic annotation /// 0008152 // metabolic process // inferred from electronic annotation /// 0008652 // cellular amino acid biosynthetic process // inferred from elec…	---	0003824 // catalytic activity // inferred from electronic annotation /// 0004048 // anthranilate phosphoribosyltransferase activity // inferred from electronic annotation /// 0004049 // anthranilate synthase activity // inferred from electronic annotation /// 0004400 // histidinol-phosphate transaminase activity // inferred from electronic annotation /// 0004425 // indole-3-glycerol-phosphate syn…	---	---
AFFX-TrpnX-3_at	-0.0622413	0.106955	0.469467	0.228263	0.721494	---	---	---	---	0000105 // histidine biosynthetic process // inferred from electronic annotation /// 0000162 // tryptophan biosynthetic process // inferred from electronic annotation /// 0006568 // tryptophan metabolic process // inferred from electronic annotation /// 0008152 // metabolic process // inferred from electronic annotation /// 0008652 // cellular amino acid biosynthetic process // inferred from elec…	---	0003824 // catalytic activity // inferred from electronic annotation /// 0004048 // anthranilate phosphoribosyltransferase activity // inferred from electronic annotation /// 0004049 // anthranilate synthase activity // inferred from electronic annotation /// 0004400 // histidinol-phosphate transaminase activity // inferred from electronic annotation /// 0004425 // indole-3-glycerol-phosphate syn…	---	---
AFFX-r2-Ec-bioB-5_at	-0.0881949	-0.00131416	0.510351	0.992061	0.972628	---	---	---	---	0008152 // metabolic process // inferred from electronic annotation /// 0009058 // biosynthetic process // inferred from electronic annotation /// 0009102 // biotin biosynthetic process // inferred from electronic annotation /// 0009102 // biotin biosynthetic process // inferred from mutant phenotype /// 0051186 // cofactor metabolic process // inferred from electronic annotation	0005737 // cytoplasm // inferred from electronic annotation	0000166 // nucleotide binding // inferred from electronic annotation /// 0000287 // magnesium ion binding // inferred from electronic annotation /// 0003824 // catalytic activity // inferred from electronic annotation /// 0004015 // adenosylmethionine-8-amino-7-oxononanoate transaminase activity // inferred from electronic annotation /// 0004076 // biotin synthase activity // inferred from direct…	---	---
AFFX-r2-Ec-bioB-M_at	-0.109261	-0.0125217	0.41254	0.923529	0.913405	---	---	---	---	0008152 // metabolic process // inferred from electronic annotation /// 0009058 // biosynthetic process // inferred from electronic annotation /// 0009102 // biotin biosynthetic process // inferred from electronic annotation /// 0009102 // biotin biosynthetic process // inferred from mutant phenotype /// 0051186 // cofactor metabolic process // inferred from electronic annotation	0005737 // cytoplasm // inferred from electronic annotation	0000166 // nucleotide binding // inferred from electronic annotation /// 0000287 // magnesium ion binding // inferred from electronic annotation /// 0003824 // catalytic activity // inferred from electronic annotation /// 0004015 // adenosylmethionine-8-amino-7-oxononanoate transaminase activity // inferred from electronic annotation /// 0004076 // biotin synthase activity // inferred from direct…	---	---
AFFX-r2-Ec-bioB-3_at	-0.0680876	0.0421057	0.554336	0.712692	0.715455	---	---	---	---	0008152 // metabolic process // inferred from electronic annotation /// 0009058 // biosynthetic process // inferred from electronic annotation /// 0009102 // biotin biosynthetic process // inferred from electronic annotation /// 0009102 // biotin biosynthetic process // inferred from mutant phenotype /// 0051186 // cofactor metabolic process // inferred from electronic annotation	0005737 // cytoplasm // inferred from electronic annotation	0000166 // nucleotide binding // inferred from electronic annotation /// 0000287 // magnesium ion binding // inferred from electronic annotation /// 0003824 // catalytic activity // inferred from electronic annotation /// 0004015 // adenosylmethionine-8-amino-7-oxononanoate transaminase activity // inferred from electronic annotation /// 0004076 // biotin synthase activity // inferred from direct…	---	---
AFFX-r2-Ec-bioC-5_at	-0.0494013	-0.0304432	0.659572	0.78521	0.472443	---	---	---	---	0008152 // metabolic process // inferred from electronic annotation /// 0009058 // biosynthetic process // inferred from electronic annotation /// 0009102 // biotin biosynthetic process // inferred from electronic annotation /// 0009102 // biotin biosynthetic process // inferred from mutant phenotype /// 0051186 // cofactor metabolic process // inferred from electronic annotation	0005737 // cytoplasm // inferred from electronic annotation	0000166 // nucleotide binding // inferred from electronic annotation /// 0000287 // magnesium ion binding // inferred from electronic annotation /// 0003824 // catalytic activity // inferred from electronic annotation /// 0004015 // adenosylmethionine-8-amino-7-oxononanoate transaminase activity // inferred from electronic annotation /// 0004076 // biotin synthase activity // inferred from direct…	---	---
AFFX-r2-Ec-bioC-3_at	-0.0946341	0.0256319	0.475067	0.844224	0.939931	---	---	---	---	0008152 // metabolic process // inferred from electronic annotation /// 0009058 // biosynthetic process // inferred from electronic annotation /// 0009102 // biotin biosynthetic process // inferred from electronic annotation /// 0009102 // biotin biosynthetic process // inferred from mutant phenotype /// 0051186 // cofactor metabolic process // inferred from electronic annotation	0005737 // cytoplasm // inferred from electronic annotation	0000166 // nucleotide binding // inferred from electronic annotation /// 0000287 // magnesium ion binding // inferred from electronic annotation /// 0003824 // catalytic activity // inferred from electronic annotation /// 0004015 // adenosylmethionine-8-amino-7-oxononanoate transaminase activity // inferred from electronic annotation /// 0004076 // biotin synthase activity // inferred from direct…	---	---
AFFX-r2-Ec-bioD-5_at	-0.0312614	0.0395622	0.775487	0.718571	0.470779	---	---	---	---	0008152 // metabolic process // inferred from electronic annotation /// 0009058 // biosynthetic process // inferred from electronic annotation /// 0009102 // biotin biosynthetic process // inferred from electronic annotation /// 0009102 // biotin biosynthetic process // inferred from mutant phenotype /// 0051186 // cofactor metabolic process // inferred from electronic annotation	0005737 // cytoplasm // inferred from electronic annotation	0000166 // nucleotide binding // inferred from electronic annotation /// 0000287 // magnesium ion binding // inferred from electronic annotation /// 0003824 // catalytic activity // inferred from electronic annotation /// 0004015 // adenosylmethionine-8-amino-7-oxononanoate transaminase activity // inferred from electronic annotation /// 0004076 // biotin synthase activity // inferred from direct…	---	---
AFFX-r2-Ec-bioD-3_at	-0.0302153	0.0404749	0.740428	0.658115	0.781711	---	---	---	---	0008152 // metabolic process // inferred from electronic annotation /// 0009058 // biosynthetic process // inferred from electronic annotation /// 0009102 // biotin biosynthetic process // inferred from electronic annotation /// 0009102 // biotin biosynthetic process // inferred from mutant phenotype /// 0051186 // cofactor metabolic process // inferred from electronic annotation	0005737 // cytoplasm // inferred from electronic annotation	0000166 // nucleotide binding // inferred from electronic annotation /// 0000287 // magnesium ion binding // inferred from electronic annotation /// 0003824 // catalytic activity // inferred from electronic annotation /// 0004015 // adenosylmethionine-8-amino-7-oxononanoate transaminase activity // inferred from electronic annotation /// 0004076 // biotin synthase activity // inferred from direct…	---	---
AFFX-r2-P1-cre-5_at	-0.0692558	0.0199995	0.466116	0.83066	0.464511	---	---	---	---	0006310 // DNA recombination // inferred from electronic annotation /// 0015074 // DNA integration // inferred from electronic annotation	---	0003677 // DNA binding // inferred from electronic annotation	---	---
AFFX-r2-P1-cre-3_at	-0.0165167	-0.00903416	0.813994	0.897487	0.91791	---	---	---	---	0006310 // DNA recombination // inferred from electronic annotation /// 0015074 // DNA integration // inferred from electronic annotation	---	0003677 // DNA binding // inferred from electronic annotation	---	---
AFFX-r2-Bs-dap-5_at	-0.08496	-0.127127	0.23581	0.0913982	0.319471	---	---	---	---	0006350 // transcription // inferred from electronic annotation /// 0006355 // regulation of transcription, DNA-dependent // inferred from electronic annotation /// 0006396 // RNA processing // inferred from electronic annotation /// 0006464 // protein modification process // inferred from electronic annotation /// 0008033 // tRNA processing // inferred from electronic annotation /// 0008152 // m…	0005737 // cytoplasm // inferred from electronic annotation /// 0005886 // plasma membrane // inferred from electronic annotation /// 0016020 // membrane // inferred from electronic annotation /// 0016021 // integral to membrane // inferred from electronic annotation	0000166 // nucleotide binding // inferred from electronic annotation /// 0003677 // DNA binding // inferred from electronic annotation /// 0003723 // RNA binding // inferred from electronic annotation /// 0003824 // catalytic activity // inferred from electronic annotation /// 0004077 // biotin-[acetyl-CoA-carboxylase] ligase activity // inferred from electronic annotation /// 0004810 // tRNA ade…	---	---
AFFX-r2-Bs-dap-M_at	-0.0720396	-0.115298	0.237294	0.0751576	0.858342	---	---	---	---	0006350 // transcription // inferred from electronic annotation /// 0006355 // regulation of transcription, DNA-dependent // inferred from electronic annotation /// 0006396 // RNA processing // inferred from electronic annotation /// 0006464 // protein modification process // inferred from electronic annotation /// 0008033 // tRNA processing // inferred from electronic annotation /// 0008152 // m…	0005737 // cytoplasm // inferred from electronic annotation /// 0005886 // plasma membrane // inferred from electronic annotation /// 0016020 // membrane // inferred from electronic annotation /// 0016021 // integral to membrane // inferred from electronic annotation	0000166 // nucleotide binding // inferred from electronic annotation /// 0003677 // DNA binding // inferred from electronic annotation /// 0003723 // RNA binding // inferred from electronic annotation /// 0003824 // catalytic activity // inferred from electronic annotation /// 0004077 // biotin-[acetyl-CoA-carboxylase] ligase activity // inferred from electronic annotation /// 0004810 // tRNA ade…	---	---
AFFX-r2-Bs-dap-3_at	-0.0276594	-0.0554895	0.711932	0.464705	0.343695	---	---	---	---	0006350 // transcription // inferred from electronic annotation /// 0006355 // regulation of transcription, DNA-dependent // inferred from electronic annotation /// 0006396 // RNA processing // inferred from electronic annotation /// 0006464 // protein modification process // inferred from electronic annotation /// 0008033 // tRNA processing // inferred from electronic annotation /// 0008152 // m…	0005737 // cytoplasm // inferred from electronic annotation /// 0005886 // plasma membrane // inferred from electronic annotation /// 0016020 // membrane // inferred from electronic annotation /// 0016021 // integral to membrane // inferred from electronic annotation	0000166 // nucleotide binding // inferred from electronic annotation /// 0003677 // DNA binding // inferred from electronic annotation /// 0003723 // RNA binding // inferred from electronic annotation /// 0003824 // catalytic activity // inferred from electronic annotation /// 0004077 // biotin-[acetyl-CoA-carboxylase] ligase activity // inferred from electronic annotation /// 0004810 // tRNA ade…	---	---
AFFX-r2-Bs-lys-5_at	-0.114841	-0.293214	0.257246	0.0143443	0.671984	---	---	---	---	0008652 // cellular amino acid biosynthetic process // inferred from electronic annotation /// 0009085 // lysine biosynthetic process // inferred from electronic annotation /// 0009089 // lysine biosynthetic process via diaminopimelate // inferred from electronic annotation	---	0003824 // catalytic activity // inferred from electronic annotation /// 0008836 // diaminopimelate decarboxylase activity // inferred from electronic annotation /// 0016829 // lyase activity // inferred from electronic annotation /// 0016831 // carboxy-lyase activity // inferred from electronic annotation	---	---
AFFX-r2-Bs-lys-M_at	-0.11048	-0.123378	0.248378	0.201896	0.818843	---	---	---	---	0008652 // cellular amino acid biosynthetic process // inferred from electronic annotation /// 0009085 // lysine biosynthetic process // inferred from electronic annotation /// 0009089 // lysine biosynthetic process via diaminopimelate // inferred from electronic annotation	---	0003824 // catalytic activity // inferred from electronic annotation /// 0008836 // diaminopimelate decarboxylase activity // inferred from electronic annotation /// 0016829 // lyase activity // inferred from electronic annotation /// 0016831 // carboxy-lyase activity // inferred from electronic annotation	---	---
AFFX-r2-Bs-lys-3_at	-0.0725517	-0.0627012	0.338016	0.40417	0.432628	---	---	---	---	0008652 // cellular amino acid biosynthetic process // inferred from electronic annotation /// 0009085 // lysine biosynthetic process // inferred from electronic annotation /// 0009089 // lysine biosynthetic process via diaminopimelate // inferred from electronic annotation	---	0003824 // catalytic activity // inferred from electronic annotation /// 0008836 // diaminopimelate decarboxylase activity // inferred from electronic annotation /// 0016829 // lyase activity // inferred from electronic annotation /// 0016831 // carboxy-lyase activity // inferred from electronic annotation	---	---
AFFX-r2-Bs-phe-5_at	-0.102318	-0.135391	0.350233	0.225691	0.273467	---	---	---	---	0000160 // two-component signal transduction system (phosphorelay) // inferred from electronic annotation /// 0008152 // metabolic process // inferred from electronic annotation /// 0008652 // cellular amino acid biosynthetic process // inferred from electronic annotation /// 0009073 // aromatic amino acid family biosynthetic process // inferred from electronic annotation /// 0009094 // L-phenyla…	0005622 // intracellular // inferred from electronic annotation /// 0005737 // cytoplasm // inferred from electronic annotation	0000155 // two-component sensor activity // inferred from electronic annotation /// 0000166 // nucleotide binding // inferred from electronic annotation /// 0004664 // prephenate dehydratase activity // inferred from electronic annotation /// 0005525 // GTP binding // inferred from electronic annotation /// 0016301 // kinase activity // inferred from electronic annotation /// 0016597 // amino aci…	---	---
AFFX-r2-Bs-phe-M_at	-0.0250435	-0.0899634	0.820213	0.423351	0.587577	---	---	---	---	0000160 // two-component signal transduction system (phosphorelay) // inferred from electronic annotation /// 0008152 // metabolic process // inferred from electronic annotation /// 0008652 // cellular amino acid biosynthetic process // inferred from electronic annotation /// 0009073 // aromatic amino acid family biosynthetic process // inferred from electronic annotation /// 0009094 // L-phenyla…	0005622 // intracellular // inferred from electronic annotation /// 0005737 // cytoplasm // inferred from electronic annotation	0000155 // two-component sensor activity // inferred from electronic annotation /// 0000166 // nucleotide binding // inferred from electronic annotation /// 0004664 // prephenate dehydratase activity // inferred from electronic annotation /// 0005525 // GTP binding // inferred from electronic annotation /// 0016301 // kinase activity // inferred from electronic annotation /// 0016597 // amino aci…	---	---
AFFX-r2-Bs-phe-3_at	-0.143573	-0.162723	0.234215	0.182892	0.596841	---	---	---	---	0000160 // two-component signal transduction system (phosphorelay) // inferred from electronic annotation /// 0008152 // metabolic process // inferred from electronic annotation /// 0008652 // cellular amino acid biosynthetic process // inferred from electronic annotation /// 0009073 // aromatic amino acid family biosynthetic process // inferred from electronic annotation /// 0009094 // L-phenyla…	0005622 // intracellular // inferred from electronic annotation /// 0005737 // cytoplasm // inferred from electronic annotation	0000155 // two-component sensor activity // inferred from electronic annotation /// 0000166 // nucleotide binding // inferred from electronic annotation /// 0004664 // prephenate dehydratase activity // inferred from electronic annotation /// 0005525 // GTP binding // inferred from electronic annotation /// 0016301 // kinase activity // inferred from electronic annotation /// 0016597 // amino aci…	---	---
AFFX-r2-Bs-thr-5_s_at	-0.16105	-0.146897	0.1323	0.164898	0.658028	---	---	---	---	0006520 // cellular amino acid metabolic process // inferred from electronic annotation /// 0006566 // threonine metabolic process // inferred from electronic annotation /// 0008152 // metabolic process // inferred from electronic annotation /// 0008652 // cellular amino acid biosynthetic process // inferred from electronic annotation /// 0009082 // branched chain family amino acid biosynthetic p…	0005737 // cytoplasm // inferred from electronic annotation	0000166 // nucleotide binding // inferred from electronic annotation /// 0003824 // catalytic activity // inferred from electronic annotation /// 0004412 // homoserine dehydrogenase activity // inferred from electronic annotation /// 0004413 // homoserine kinase activity // inferred from electronic annotation /// 0004795 // threonine synthase activity // inferred from electronic annotation /// 00…	---	---
AFFX-r2-Bs-thr-M_s_at	-0.129735	-0.1079	0.238414	0.320269	0.508973	---	---	---	---	0006520 // cellular amino acid metabolic process // inferred from electronic annotation /// 0006566 // threonine metabolic process // inferred from electronic annotation /// 0008152 // metabolic process // inferred from electronic annotation /// 0008652 // cellular amino acid biosynthetic process // inferred from electronic annotation /// 0009082 // branched chain family amino acid biosynthetic p…	0005737 // cytoplasm // inferred from electronic annotation	0000166 // nucleotide binding // inferred from electronic annotation /// 0003824 // catalytic activity // inferred from electronic annotation /// 0004412 // homoserine dehydrogenase activity // inferred from electronic annotation /// 0004413 // homoserine kinase activity // inferred from electronic annotation /// 0004795 // threonine synthase activity // inferred from electronic annotation /// 00…	---	---
AFFX-r2-Bs-thr-3_s_at	-0.10635	-0.159677	0.164875	0.0508535	0.774835	---	---	---	---	0006520 // cellular amino acid metabolic process // inferred from electronic annotation /// 0006566 // threonine metabolic process // inferred from electronic annotation /// 0008152 // metabolic process // inferred from electronic annotation /// 0008652 // cellular amino acid biosynthetic process // inferred from electronic annotation /// 0009082 // branched chain family amino acid biosynthetic p…	0005737 // cytoplasm // inferred from electronic annotation	0000166 // nucleotide binding // inferred from electronic annotation /// 0003824 // catalytic activity // inferred from electronic annotation /// 0004412 // homoserine dehydrogenase activity // inferred from electronic annotation /// 0004413 // homoserine kinase activity // inferred from electronic annotation /// 0004795 // threonine synthase activity // inferred from electronic annotation /// 00…	---	---
AFFX-r2-TagA_at	-0.0468903	0.0952375	0.686687	0.42018	0.14258	---	---	---	---	---	---	---	---	---
AFFX-r2-TagB_at	-0.0702162	0.156645	0.401091	0.0832789	0.701273	---	---	---	---	---	---	---	---	---
AFFX-r2-TagC_at	-0.0730767	0.136493	0.447608	0.174161	0.558884	---	---	---	---	---	---	---	---	---
AFFX-r2-TagD_at	-0.0698984	0.197993	0.473167	0.0655653	0.662404	---	---	---	---	---	---	---	---	---
AFFX-r2-TagE_at	0.0516303	0.0730848	0.39816	0.242015	0.491069	---	---	---	---	---	---	---	---	---
AFFX-r2-TagF_at	0.000621319	-0.0728934	0.995072	0.475809	0.864214	---	---	---	---	---	---	---	---	---
AFFX-r2-TagG_at	-0.026922	0.145451	0.689783	0.0557325	0.808398	---	---	---	---	---	---	---	---	---
AFFX-r2-TagH_at	-0.0242539	0.192308	0.830886	0.118304	0.364288	---	---	---	---	---	---	---	---	---
AFFX-r2-TagJ-3_at	-0.0529647	0.233361	0.637874	0.0632671	0.41821	---	---	---	---	---	---	---	---	---
AFFX-r2-TagJ-5_at	-0.0462315	0.0966435	0.687598	0.408696	0.113221	---	---	---	---	---	---	---	---	---
AFFX-r2-TagO-3_at	-0.0318332	0.158453	0.773035	0.175817	0.283201	---	---	---	---	---	---	---	---	---
AFFX-r2-TagO-5_at	-0.00798178	0.108613	0.946359	0.372499	0.282307	---	---	---	---	---	---	---	---	---
AFFX-r2-TagQ-3_at	-0.000540018	0.0518508	0.996604	0.684352	0.821255	---	---	---	---	---	---	---	---	---
AFFX-r2-TagQ-5_at	-0.031374	0.0826318	0.617243	0.208153	0.134961	---	---	---	---	---	---	---	---	---
AFFX-r2-TagIN-3_at	-0.0168996	0.121199	0.882839	0.306986	0.805986	---	---	---	---	---	---	---	---	---
AFFX-r2-TagIN-M_at	-0.101831	-0.0319872	0.506959	0.832739	0.831507	---	---	---	---	---	---	---	---	---
AFFX-r2-TagIN-5_at	-0.101818	-0.0214508	0.483311	0.880774	0.734799	---	---	---	---	---	---	---	---	---
Dr.1372.1.S1_at	-0.189239	0.00145912	0.551392	0.996297	0.426947	keratin 18	krt18	NP_848524	NM_178437	---	0005882 // intermediate filament // inferred from electronic annotation	0005198 // structural molecule activity // inferred from electronic annotation	---	---
Dr.354.1.S1_at	-0.195702	0.179239	0.429933	0.468301	0.214211	rhodopsin	rho	NP_571159	NM_131084	0007165 // signal transduction // inferred from electronic annotation /// 0007186 // G-protein coupled receptor protein signaling pathway // inferred from electronic annotation /// 0007601 // visual perception // inferred from electronic annotation /// 0007602 // phototransduction // inferred from electronic annotation /// 0009586 // rhodopsin mediated phototransduction // non-traceable author st…	0001750 // photoreceptor outer segment // inferred from direct assay /// 0016020 // membrane // inferred from electronic annotation /// 0016021 // integral to membrane // inferred from electronic annotation /// 0016021 // integral to membrane // non-traceable author statement	0004871 // signal transducer activity // inferred from electronic annotation /// 0004872 // receptor activity // inferred from electronic annotation /// 0004930 // G-protein coupled receptor activity // inferred from electronic annotation /// 0009881 // photoreceptor activity // inferred from electronic annotation /// 0009881 // photoreceptor activity // non-traceable author statement /// 0016918…	---	ENSDARP00000011562 // span:39-61,74-96,111-133,153-175,202-224,254-276,286-308 // numtm:7
Dr.1109.1.S1_at	0.040101	0.039032	0.328858	0.34115	0.6542	bactin2	bactin2	NP_853632	NM_181601	---	0005737 // cytoplasm // inferred from electronic annotation /// 0005856 // cytoskeleton // inferred from electronic annotation	0000166 // nucleotide binding // inferred from electronic annotation /// 0005515 // protein binding // inferred from electronic annotation /// 0005524 // ATP binding // inferred from electronic annotation	---	---
Dr.1411.1.S1_at	-0.314841	0.135874	0.0160296	0.225736	0.820431	hemoglobin alpha adult-1	hbaa1	NP_571332	NM_131257	0001666 // response to hypoxia // inferred from direct assay /// 0006810 // transport // inferred from electronic annotation /// 0015671 // oxygen transport // inferred from electronic annotation /// 0015671 // oxygen transport // non-traceable author statement /// 0030097 // hemopoiesis // non-traceable author statement	0005833 // hemoglobin complex // inferred from electronic annotation /// 0005833 // hemoglobin complex // non-traceable author statement	0005344 // oxygen transporter activity // inferred from electronic annotation /// 0005344 // oxygen transporter activity // non-traceable author statement /// 0005506 // iron ion binding // inferred from electronic annotation /// 0019825 // oxygen binding // inferred from electronic annotation /// 0020037 // heme binding // inferred from electronic annotation /// 0046872 // metal ion binding // i…	---	---
Dr.1434.1.S1_at	-0.0686073	-0.151161	0.757969	0.502223	0.0820435	keratin 5	krt5	NP_571231	NM_131156	---	0005882 // intermediate filament // inferred from electronic annotation /// 0045095 // keratin filament // inferred from electronic annotation	0005198 // structural molecule activity // inferred from electronic annotation	---	---
Dr.11308.1.S1_at	0.0874748	-0.0619621	0.410683	0.555736	0.660156	ribosomal protein, large, P0	rplp0	NP_571655	NM_131580	0006414 // translational elongation // inferred from electronic annotation /// 0009790 // embryo development // inferred from mutant phenotype /// 0042254 // ribosome biogenesis // inferred from electronic annotation	0005622 // intracellular // inferred from electronic annotation /// 0005840 // ribosome // inferred from electronic annotation /// 0030529 // ribonucleoprotein complex // inferred from electronic annotation	0003735 // structural constituent of ribosome // inferred from electronic annotation	---	---
Dr.296.1.S1_at	-0.0702009	0.063899	0.0834346	0.109632	0.545437	creatine kinase, brain b	ckbb	NP_775329	NM_173222	---	---	0000166 // nucleotide binding // inferred from electronic annotation /// 0003824 // catalytic activity // inferred from electronic annotation /// 0004111 // creatine kinase activity // non-traceable author statement /// 0005524 // ATP binding // inferred from electronic annotation /// 0016301 // kinase activity // inferred from electronic annotation /// 0016740 // transferase activity // inferred…	---	---
Dr.1383.1.S1_at	0.0473862	0.0105486	0.288043	0.806405	0.970329	heat shock protein 90, alpha (cytosolic), class B member 1	hsp90ab1	NP_571385	NM_131310	0006457 // protein folding // inferred from electronic annotation /// 0006950 // response to stress // inferred from electronic annotation	0005737 // cytoplasm // inferred from electronic annotation	0000166 // nucleotide binding // inferred from electronic annotation /// 0005515 // protein binding // inferred from physical interaction /// 0005524 // ATP binding // inferred from electronic annotation /// 0051082 // unfolded protein binding // inferred from electronic annotation	---	---
Dr.1368.1.S1_a_at	-0.0254745	-0.0475969	0.670719	0.43359	0.546294	guanine nucleotide binding protein (G protein), beta polypeptide 2-like 1	gnb2l1	NP_571519	NM_131444	0001525 // angiogenesis // inferred from mutant phenotype	---	---	---	---
Dr.261.1.S1_at	-0.0110435	-0.0140238	0.881849	0.850354	0.667354	elongation factor 1-alpha	ef1a	NP_571338	NM_131263	0006412 // translation // inferred from electronic annotation /// 0006414 // translational elongation // inferred from electronic annotation	0005737 // cytoplasm // inferred from electronic annotation	0000166 // nucleotide binding // inferred from electronic annotation /// 0003746 // translation elongation factor activity // inferred from electronic annotation /// 0003924 // GTPase activity // inferred from electronic annotation /// 0005525 // GTP binding // inferred from electronic annotation	---	---
Dr.1246.1.S1_at	-0.437312	-0.487342	0.17323	0.134229	0.273112	apolipoprotein Eb	apoeb	NP_571173	NM_131098	0006810 // transport // inferred from electronic annotation /// 0006869 // lipid transport // inferred from electronic annotation /// 0042157 // lipoprotein metabolic process // inferred from electronic annotation	0005576 // extracellular region // inferred from electronic annotation	0008289 // lipid binding // inferred from electronic annotation	---	---
Dr.24922.1.S1_at	0.0231066	-0.0594158	0.63844	0.244682	0.793578	ribosomal protein S18	rps18	NP_775341	NM_173234	0006412 // translation // inferred from electronic annotation /// 0007275 // multicellular organismal development // inferred from electronic annotation /// 0051726 // regulation of cell cycle // inferred from mutant phenotype	0005622 // intracellular // inferred from electronic annotation /// 0005737 // cytoplasm // inferred from electronic annotation /// 0005840 // ribosome // inferred from electronic annotation /// 0030529 // ribonucleoprotein complex // inferred from electronic annotation	0003676 // nucleic acid binding // inferred from electronic annotation /// 0003723 // RNA binding // inferred from electronic annotation /// 0003735 // structural constituent of ribosome // inferred from electronic annotation /// 0019843 // rRNA binding // inferred from electronic annotation	---	---
Dr.3499.2.S1_a_at	-0.0215821	-0.151701	0.889375	0.342386	0.3498	claudin i	cldni	NP_571843	NM_131768	---	0005886 // plasma membrane // inferred from electronic annotation /// 0005923 // tight junction // inferred from electronic annotation /// 0016020 // membrane // inferred from electronic annotation /// 0016021 // integral to membrane // inferred from electronic annotation /// 0030054 // cell junction // inferred from electronic annotation	0005198 // structural molecule activity // inferred from electronic annotation	---	ENSDARP00000112334 // span:5-27,106-128,148-170 // numtm:3 /// ENSDARP00000071321 // span:5-27,82-104,117-139,163-185 // numtm:4
Dr.20008.1.S1_at	-0.0149689	0.0313969	0.691821	0.413691	0.84791	solute carrier family 25 alpha, member 5	slc25a5	NP_775354	NM_173247	0006810 // transport // inferred from electronic annotation /// 0055085 // transmembrane transport // inferred from electronic annotation	0005743 // mitochondrial inner membrane // inferred from electronic annotation /// 0016020 // membrane // inferred from electronic annotation /// 0016021 // integral to membrane // inferred from electronic annotation	0005215 // transporter activity // inferred from electronic annotation /// 0005488 // binding // inferred from electronic annotation	IPR003114 // PX-associated // 0.0049	GENSCAN00000010853 // span:163-185,261-283,498-520,559-581,594-616 // numtm:5 /// ENSDARP00000096504 // span:112-134,209-231 // numtm:2 /// ENSDARP00000104989 // span:163-185,261-283 // numtm:2
Dr.268.1.S1_at	-0.177937	0.103034	0.142572	0.373959	0.824191	ependymin	epd	NP_571080	NM_131005	0007160 // cell-matrix adhesion // inferred from electronic annotation	0005576 // extracellular region // inferred from electronic annotation	0005509 // calcium ion binding // inferred from electronic annotation	---	---
Dr.1320.1.S1_at	-0.0825043	-0.0703888	0.516755	0.578754	0.175455	non-metastatic cells 2b.1, protein (NM23B) expressed in	nme2b.1	NP_571001	NM_130926	0006183 // GTP biosynthetic process // inferred from electronic annotation /// 0006183 // GTP biosynthetic process // inferred from mutant phenotype /// 0006228 // UTP biosynthetic process // inferred from electronic annotation /// 0006241 // CTP biosynthetic process // inferred from electronic annotation	0005737 // cytoplasm // inferred from electronic annotation	0000166 // nucleotide binding // inferred from electronic annotation /// 0004550 // nucleoside diphosphate kinase activity // inferred from electronic annotation /// 0004550 // nucleoside diphosphate kinase activity // inferred from mutant phenotype /// 0005524 // ATP binding // inferred from electronic annotation /// 0016301 // kinase activity // inferred from electronic annotation /// 0016740 /…	---	---
Dr.6496.1.S1_at	0.00388527	-0.00887108	0.903982	0.783531	0.156958	ferritin, heavy polypeptide 1a	fth1a	NP_571660	NM_131585	0006826 // iron ion transport // inferred from electronic annotation /// 0006879 // cellular iron ion homeostasis // inferred from electronic annotation /// 0055114 // oxidation reduction // inferred from electronic annotation	---	0005488 // binding // inferred from electronic annotation /// 0008199 // ferric iron binding // inferred from electronic annotation /// 0016491 // oxidoreductase activity // inferred from electronic annotation /// 0046872 // metal ion binding // inferred from electronic annotation /// 0046914 // transition metal ion binding // inferred from electronic annotation	---	---
Dr.25155.1.S1_s_at	-0.373598	0.0484562	0.0337763	0.748626	0.74485	ba1 globin /// ba1 globin, like /// ba2 globin	ba1 /// ba1l /// ba2	NP_001005403 /// NP_001013045 /// NP_571095	NM_001005403 /// NM_001013027 /// NM_131020	0001666 // response to hypoxia // inferred from direct assay /// 0006810 // transport // inferred from electronic annotation /// 0015671 // oxygen transport // inferred from electronic annotation /// 0015671 // oxygen transport // inferred from sequence or structural similarity /// 0030097 // hemopoiesis // inferred from sequence or structural similarity	0005833 // hemoglobin complex // inferred from electronic annotation /// 0005833 // hemoglobin complex // inferred from sequence or structural similarity	0005344 // oxygen transporter activity // inferred from electronic annotation /// 0005344 // oxygen transporter activity // inferred from sequence or structural similarity /// 0005506 // iron ion binding // inferred from electronic annotation /// 0019825 // oxygen binding // inferred from electronic annotation /// 0020037 // heme binding // inferred from electronic annotation /// 0046872 // metal…	---	---
Dr.8153.2.S1_a_at	0.164459	-0.0967112	0.195782	0.430578	0.30557	---	---	---	---	---	---	---	---	---
Dr.8153.1.S1_at	-0.0982118	0.0348406	0.410778	0.766056	0.577275	claudin g	cldng	NP_851296	NM_180965	0016338 // calcium-independent cell-cell adhesion // inferred from sequence or structural similarity	0005886 // plasma membrane // inferred from electronic annotation /// 0005923 // tight junction // inferred from electronic annotation /// 0005923 // tight junction // inferred from sequence or structural similarity /// 0016020 // membrane // inferred from electronic annotation /// 0016021 // integral to membrane // inferred from electronic annotation /// 0030054 // cell junction // inferred from…	0005198 // structural molecule activity // inferred from electronic annotation /// 0042802 // identical protein binding // inferred from sequence or structural similarity	---	GENSCAN00000016548 // span:7-29,79-101,114-136,159-181 // numtm:4 /// ENSDARP00000015898 // span:7-29,79-101,114-136,159-181 // numtm:4
Dr.8153.1.S3_at	0.30893	-0.244638	0.0182032	0.0472417	0.279974	claudin g	cldng	NP_851296	NM_180965	0016338 // calcium-independent cell-cell adhesion // inferred from sequence or structural similarity	0005886 // plasma membrane // inferred from electronic annotation /// 0005923 // tight junction // inferred from electronic annotation /// 0005923 // tight junction // inferred from sequence or structural similarity /// 0016020 // membrane // inferred from electronic annotation /// 0016021 // integral to membrane // inferred from electronic annotation /// 0030054 // cell junction // inferred from…	0005198 // structural molecule activity // inferred from electronic annotation /// 0042802 // identical protein binding // inferred from sequence or structural similarity	---	---
Dr.8153.1.S4_x_at	0.157768	-0.0804119	0.181412	0.47697	0.310761	claudin g	cldng	NP_851296	NM_180965	0016338 // calcium-independent cell-cell adhesion // inferred from sequence or structural similarity	0005886 // plasma membrane // inferred from electronic annotation /// 0005923 // tight junction // inferred from electronic annotation /// 0005923 // tight junction // inferred from sequence or structural similarity /// 0016020 // membrane // inferred from electronic annotation /// 0016021 // integral to membrane // inferred from electronic annotation /// 0030054 // cell junction // inferred from…	0005198 // structural molecule activity // inferred from electronic annotation /// 0042802 // identical protein binding // inferred from sequence or structural similarity	---	---
Dr.8153.1.S5_a_at	0.0386944	-0.0342369	0.390894	0.445459	0.47156	claudin g	cldng	NP_851296	NM_180965	0016338 // calcium-independent cell-cell adhesion // inferred from sequence or structural similarity	0005886 // plasma membrane // inferred from electronic annotation /// 0005923 // tight junction // inferred from electronic annotation /// 0005923 // tight junction // inferred from sequence or structural similarity /// 0016020 // membrane // inferred from electronic annotation /// 0016021 // integral to membrane // inferred from electronic annotation /// 0030054 // cell junction // inferred from…	0005198 // structural molecule activity // inferred from electronic annotation /// 0042802 // identical protein binding // inferred from sequence or structural similarity	---	---
Dr.729.1.S1_at	-0.029192	0.00862694	0.646889	0.891656	0.487011	lactate dehydrogenase Ba	ldhba	NP_571322	NM_131247	0005975 // carbohydrate metabolic process // inferred from electronic annotation /// 0006096 // glycolysis // inferred from electronic annotation /// 0008152 // metabolic process // inferred from electronic annotation /// 0044262 // cellular carbohydrate metabolic process // inferred from electronic annotation /// 0055114 // oxidation reduction // inferred from electronic annotation	0005737 // cytoplasm // inferred from electronic annotation	0003824 // catalytic activity // inferred from electronic annotation /// 0004459 // L-lactate dehydrogenase activity // inferred from electronic annotation /// 0005488 // binding // inferred from electronic annotation /// 0016491 // oxidoreductase activity // inferred from electronic annotation /// 0016616 // oxidoreductase activity, acting on the CH-OH group of donors, NAD or NADP as acceptor //…	---	---
Dr.24241.1.S1_at	0.102486	0.0895567	0.127844	0.176049	0.0316757	midkine-related growth factor b	mdkb	NP_571791	NM_131716	0007420 // brain development // inferred from mutant phenotype /// 0014029 // neural crest formation // inferred from mutant phenotype /// 0045666 // positive regulation of neuron differentiation // inferred from mutant phenotype	0005576 // extracellular region // inferred from direct assay	0008083 // growth factor activity // inferred from electronic annotation	---	ENSDARP00000018513 // span:4-23 // numtm:1
Dr.23435.1.S1_at	0.0174632	0.22304	0.900297	0.137216	0.304078	zona pellucida glycoprotein 2.2 /// zona pellucida glycoprotein 2.3	zp2.2 /// zp2.3	NP_571902 /// NP_571903	NM_131827 /// NM_131828	---	0019031 // viral envelope // inferred from electronic annotation	0005488 // binding // inferred from electronic annotation /// 0005529 // sugar binding // inferred from electronic annotation	IPR000519 // P-type trefoil // 0.0028	---
Dr.20850.1.S1_at	-0.0127878	0.145747	0.875103	0.10152	0.339888	fatty acid binding protein 7, brain, a	fabp7a	NP_571680	NM_131605	0006810 // transport // inferred from electronic annotation	---	0005215 // transporter activity // inferred from electronic annotation /// 0005488 // binding // inferred from electronic annotation /// 0005504 // fatty acid binding // inferred from sequence or structural similarity /// 0008289 // lipid binding // inferred from electronic annotation	---	---
Dr.25213.1.S1_at	0.0501547	0.0322228	0.296235	0.493237	0.893254	bactin1	bactin1	NP_571106	NM_131031	---	0005737 // cytoplasm // inferred from electronic annotation /// 0005856 // cytoskeleton // inferred from electronic annotation	0000166 // nucleotide binding // inferred from electronic annotation /// 0005515 // protein binding // inferred from electronic annotation /// 0005524 // ATP binding // inferred from electronic annotation	---	---
Dr.5098.1.S1_at	0.0722742	-0.0478706	0.235976	0.420733	0.718713	ribosomal protein L35	rpl35	NP_775340	NM_173233	0006412 // translation // inferred from electronic annotation /// 0007275 // multicellular organismal development // inferred from electronic annotation /// 0009790 // embryo development // inferred from mutant phenotype /// 0051726 // regulation of cell cycle // inferred from mutant phenotype	0005622 // intracellular // inferred from electronic annotation /// 0005840 // ribosome // inferred from electronic annotation /// 0030529 // ribonucleoprotein complex // inferred from electronic annotation	0003735 // structural constituent of ribosome // inferred from electronic annotation	---	---
Dr.19935.1.S1_at	0.0357618	-0.108805	0.426543	0.0342492	0.725575	ribosomal protein L36A	rpl36a	NP_775369	NM_173262	0006412 // translation // inferred from electronic annotation /// 0009790 // embryo development // inferred from mutant phenotype /// 0051726 // regulation of cell cycle // inferred from mutant phenotype	0005622 // intracellular // inferred from electronic annotation /// 0005737 // cytoplasm // inferred from electronic annotation /// 0005840 // ribosome // inferred from electronic annotation /// 0030529 // ribonucleoprotein complex // inferred from electronic annotation	0003735 // structural constituent of ribosome // inferred from electronic annotation	---	---
Dr.1324.1.S1_at	0.0477285	-0.0403891	0.545006	0.607305	0.760582	ribosomal protein S5	rps5	NP_775339	NM_173232	0006412 // translation // inferred from electronic annotation	0005622 // intracellular // inferred from electronic annotation /// 0005840 // ribosome // inferred from electronic annotation /// 0015935 // small ribosomal subunit // inferred from electronic annotation /// 0030529 // ribonucleoprotein complex // inferred from electronic annotation	0003723 // RNA binding // inferred from electronic annotation /// 0003735 // structural constituent of ribosome // inferred from electronic annotation	---	---
Dr.12594.1.S1_at	-0.00495243	-0.197276	0.982774	0.400762	0.505315	X-box binding protein 1	xbp1	NP_571949	NM_131874	0006355 // regulation of transcription, DNA-dependent // inferred from electronic annotation	0005634 // nucleus // inferred from electronic annotation	0003677 // DNA binding // inferred from electronic annotation /// 0003700 // sequence-specific DNA binding transcription factor activity // inferred from electronic annotation /// 0030528 // transcription regulator activity // inferred from direct assay /// 0043565 // sequence-specific DNA binding // inferred from electronic annotation /// 0046983 // protein dimerization activity // inferred from…	---	---
Dr.7740.1.S1_at	-0.179833	-0.392832	0.302367	0.0426418	0.74539	invariant chain-like protein 1	iclp1	NP_571665	NM_131590	0006886 // intracellular protein transport // inferred from electronic annotation /// 0006955 // immune response // inferred from electronic annotation /// 0019882 // antigen processing and presentation // inferred from electronic annotation	0016020 // membrane // inferred from electronic annotation	0042289 // MHC class II protein binding // inferred from electronic annotation	---	ENSDARP00000002547 // span:36-58 // numtm:1 /// ENSDARP00000106403 // span:36-58 // numtm:1
Dr.8001.1.S1_a_at	0.0597382	-0.0130038	0.556647	0.897076	0.419018	hypothetical protein LOC100148225 /// zgc:173556 /// zgc:66160 /// zona pellucida glycoprotein 3 /// zona pellucida glycoprotein 3.1 /// zona pellucida glycoprotein 3.2	LOC100148225 /// zgc:173556 /// zgc:66160 /// zp3 /// zp3.1 /// zp3.2	NP_001020357 /// NP_001103211 /// NP_001103212 /// NP_571406 /// NP_956075 /// XP_001346396 /// XP_001918717	NM_001025186 /// NM_001109741 /// NM_001109742 /// NM_131331 /// NM_199781 /// XM_001346360 /// XM_001918682	---	0019031 // viral envelope // inferred from electronic annotation	---	---	---
Dr.8001.1.S1_x_at	0.0155749	0.0530849	0.891574	0.644348	0.934527	zona pellucida glycoprotein 3	zp3	NP_571406	NM_131331	---	0019031 // viral envelope // inferred from electronic annotation	---	---	---
Dr.1370.1.S1_at	-0.0155497	0.0798264	0.905685	0.547634	0.823739	prosaposin	psap	NP_571958	NM_131883	0006629 // lipid metabolic process // inferred from electronic annotation /// 0006665 // sphingolipid metabolic process // inferred from electronic annotation	0005764 // lysosome // inferred from electronic annotation	---	---	---
Dr.1461.1.S1_at	0.281379	-0.0538707	0.169345	0.77978	0.917258	es1 protein	es1	NP_571114	NM_131039	---	0005739 // mitochondrion // inferred from electronic annotation	---	---	---
Dr.7780.1.S1_at	-0.111575	-0.382061	0.444881	0.0250001	0.491649	CD74 molecule, major histocompatibility complex, class II invariant chain	cd74	NP_571447	NM_131372	0006886 // intracellular protein transport // inferred from electronic annotation /// 0006955 // immune response // inferred from electronic annotation /// 0019882 // antigen processing and presentation // inferred from electronic annotation	0016020 // membrane // inferred from electronic annotation	0042289 // MHC class II protein binding // inferred from electronic annotation	---	ENSDARP00000053204 // span:32-54 // numtm:1
Dr.321.1.S1_at	0.00821686	0.0776358	0.882839	0.188508	0.439351	ras-related nuclear protein	ran	NP_571384	NM_131309	0006810 // transport // inferred from electronic annotation /// 0006886 // intracellular protein transport // inferred from electronic annotation /// 0006913 // nucleocytoplasmic transport // inferred from electronic annotation /// 0007165 // signal transduction // inferred from electronic annotation /// 0015031 // protein transport // inferred from electronic annotation	0005634 // nucleus // inferred from electronic annotation	0000166 // nucleotide binding // inferred from electronic annotation /// 0003924 // GTPase activity // inferred from electronic annotation /// 0005515 // protein binding // inferred from electronic annotation /// 0005525 // GTP binding // inferred from electronic annotation	---	---
Dr.18315.1.S1_at	-0.0203533	-0.0853968	0.780634	0.261341	0.246489	eukaryotic translation elongation factor 1 gamma	eef1g	NP_775370	NM_173263	0006412 // translation // inferred from electronic annotation /// 0006414 // translational elongation // inferred from electronic annotation	0005853 // eukaryotic translation elongation factor 1 complex // inferred from electronic annotation	0003746 // translation elongation factor activity // inferred from electronic annotation	---	---
Dr.25190.1.S1_at	0.060616	0.378405	0.663016	0.0223567	0.99853	cyclin A2	ccna2	NP_694481	NM_152949	0007049 // cell cycle // inferred from electronic annotation /// 0051301 // cell division // inferred from electronic annotation /// 0060041 // retina development in camera-type eye // inferred from mutant phenotype	0005634 // nucleus // inferred from electronic annotation	---	---	---
Dr.24292.1.S1_x_at	-0.030735	0.119236	0.690198	0.147458	0.714272	type I cytokeratin, enveloping layer /// type I cytokeratin, enveloping layer, like /// zgc:92061	cyt1 /// cyt1l /// zgc:92061	NP_001002383 /// NP_001076351 /// NP_571182	NM_001002383 /// NM_001082882 /// NM_131107	0042074 // cell migration involved in gastrulation // inferred from mutant phenotype	0005882 // intermediate filament // inferred from electronic annotation	0005198 // structural molecule activity // inferred from electronic annotation	---	---
Dr.10259.1.S2_at	-0.0169487	0.136825	0.833723	0.118048	0.424942	catenin (cadherin-associated protein), beta 1	ctnnb1	NP_571134	NM_131059	0000578 // embryonic axis specification // inferred from mutant phenotype /// 0001889 // liver development // inferred from genetic interaction /// 0007155 // cell adhesion // inferred by curator /// 0007398 // ectoderm development // inferred from genetic interaction /// 0048262 // determination of dorsal/ventral asymmetry // inferred from direct assay /// 0048262 // determination of dorsal/vent…	0005634 // nucleus // inferred from direct assay /// 0005902 // microvillus // inferred from direct assay /// 0005912 // adherens junction // inferred from direct assay /// 0005913 // cell-cell adherens junction // inferred from direct assay /// 0005915 // zonula adherens // inferred from direct assay /// 0005938 // cell cortex // inferred from direct assay /// 0014704 // intercalated disc // inf…	0005488 // binding // inferred from electronic annotation /// 0045296 // cadherin binding // inferred from direct assay	---	---
Dr.10259.1.S1_at	-0.190205	0.146282	0.054988	0.122507	0.237231	catenin (cadherin-associated protein), beta 1	ctnnb1	NP_571134	NM_131059	0000578 // embryonic axis specification // inferred from mutant phenotype /// 0001889 // liver development // inferred from genetic interaction /// 0007155 // cell adhesion // inferred by curator /// 0007398 // ectoderm development // inferred from genetic interaction /// 0048262 // determination of dorsal/ventral asymmetry // inferred from direct assay /// 0048262 // determination of dorsal/vent…	0005634 // nucleus // inferred from direct assay /// 0005902 // microvillus // inferred from direct assay /// 0005912 // adherens junction // inferred from direct assay /// 0005913 // cell-cell adherens junction // inferred from direct assay /// 0005915 // zonula adherens // inferred from direct assay /// 0005938 // cell cortex // inferred from direct assay /// 0014704 // intercalated disc // inf…	0005488 // binding // inferred from electronic annotation /// 0045296 // cadherin binding // inferred from direct assay	---	---
Dr.11244.1.S1_at	0.062129	-0.0236559	0.0187537	0.295702	0.353561	glucose phosphate isomerase a	gpia	NP_658909	NM_144763	0006094 // gluconeogenesis // inferred from electronic annotation /// 0006096 // glycolysis // inferred from electronic annotation	0005737 // cytoplasm // inferred from electronic annotation	0004347 // glucose-6-phosphate isomerase activity // inferred from electronic annotation /// 0016853 // isomerase activity // inferred from electronic annotation	---	---
Dr.1348.1.S1_at	-0.0791988	0.0915031	0.315281	0.250895	0.753796	proliferating cell nuclear antigen	pcna	NP_571479	NM_131404	0006260 // DNA replication // inferred from electronic annotation /// 0006275 // regulation of DNA replication // inferred from electronic annotation /// 0006950 // response to stress // inferred from direct assay /// 0009617 // response to bacterium // inferred from direct assay /// 0019985 // translesion synthesis // inferred from sequence or structural similarity	0005634 // nucleus // inferred from direct assay /// 0005634 // nucleus // inferred from electronic annotation /// 0043626 // PCNA complex // inferred from electronic annotation /// 0070557 // PCNA-p21 complex // inferred from sequence or structural similarity	0003677 // DNA binding // inferred from electronic annotation /// 0030337 // DNA polymerase processivity factor activity // inferred from electronic annotation	---	---
Dr.6511.1.S1_at	0.0458565	-0.239834	0.897772	0.507557	0.291003	B-cell translocation gene 2	btg2	NP_570997	NM_130922	---	---	---	---	---
Dr.184.1.S1_at	-0.0465517	-0.464641	0.774609	0.0182418	0.794016	beta-2-microglobulin	b2m	NP_001153240 /// NP_571238	NM_001159768 /// NM_131163	0002474 // antigen processing and presentation of peptide antigen via MHC class I // inferred from electronic annotation /// 0006955 // immune response // inferred from electronic annotation	0005576 // extracellular region // inferred from electronic annotation /// 0042612 // MHC class I protein complex // inferred from electronic annotation	---	---	---
Dr.888.1.S1_at	0.0539684	0.0385342	0.666105	0.757305	0.966972	ATPase, Na+/K+ transporting, alpha 1 polypeptide	atp1a1	NP_571761	NM_131686	0006754 // ATP biosynthetic process // inferred from electronic annotation /// 0006810 // transport // inferred from electronic annotation /// 0006811 // ion transport // inferred from electronic annotation /// 0006812 // cation transport // inferred from electronic annotation /// 0006813 // potassium ion transport // inferred from sequence or structural similarity /// 0006814 // sodium ion trans…	0005887 // integral to plasma membrane // inferred from sequence or structural similarity /// 0005887 // integral to plasma membrane // non-traceable author statement /// 0005890 // sodium:potassium-exchanging ATPase complex // inferred from sequence or structural similarity /// 0016020 // membrane // inferred from electronic annotation /// 0016021 // integral to membrane // inferred from electro…	0000166 // nucleotide binding // inferred from electronic annotation /// 0003824 // catalytic activity // inferred from electronic annotation /// 0005391 // sodium:potassium-exchanging ATPase activity // inferred from mutant phenotype /// 0005391 // sodium:potassium-exchanging ATPase activity // inferred from sequence or structural similarity /// 0005524 // ATP binding // inferred from electronic…	---	ENSDARP00000075490 // span:101-123,133-152,293-315,325-347,855-877,918-937,958-975,990-1006 // numtm:8
Dr.1323.1.S1_at	-0.0207472	0.114276	0.847609	0.306077	0.612002	apolipoprotein A-I	apoa1	NP_571203	NM_131128	0006629 // lipid metabolic process // inferred from electronic annotation /// 0006695 // cholesterol biosynthetic process // inferred from sequence or structural similarity /// 0006810 // transport // inferred from electronic annotation /// 0006869 // lipid transport // inferred from electronic annotation /// 0008202 // steroid metabolic process // inferred from electronic annotation /// 0008203 …	0005576 // extracellular region // inferred from direct assay /// 0005576 // extracellular region // inferred from electronic annotation /// 0005615 // extracellular space // inferred from sequence or structural similarity /// 0034364 // high-density lipoprotein particle // inferred from electronic annotation	0005319 // lipid transporter activity // inferred from sequence or structural similarity /// 0008035 // high-density lipoprotein binding // inferred from sequence or structural similarity /// 0008289 // lipid binding // inferred from electronic annotation /// 0008289 // lipid binding // inferred from sequence or structural similarity /// 0017127 // cholesterol transporter activity // inferred fro…	---	---
Dr.19238.1.S1_at	-0.131615	-0.0595665	0.0979712	0.421277	0.142459	cathepsin D	ctsd	NP_571785	NM_131710	0006508 // proteolysis // inferred from electronic annotation /// 0009617 // response to bacterium // inferred from direct assay	---	0004190 // aspartic-type endopeptidase activity // inferred from electronic annotation /// 0008233 // peptidase activity // inferred from electronic annotation /// 0016787 // hydrolase activity // inferred from electronic annotation	---	ENSDARP00000074872 // span:5-24 // numtm:1
Dr.614.1.S2_at	0.0122061	-0.318556	0.945239	0.101542	0.828149	Orb/CPEB-related RNA-binding protein	zorba	NP_571502	NM_131427	0006397 // mRNA processing // inferred from electronic annotation /// 0006417 // regulation of translation // inferred from electronic annotation	0005737 // cytoplasm // inferred from electronic annotation	0000166 // nucleotide binding // inferred from electronic annotation /// 0003676 // nucleic acid binding // inferred from electronic annotation /// 0003723 // RNA binding // inferred from electronic annotation /// 0003723 // RNA binding // inferred from physical interaction	---	---
Dr.25226.1.S1_s_at	-0.191231	0.137205	0.591625	0.698994	0.746032	cyclin B1	ccnb1	NP_571588	NM_131513	0007049 // cell cycle // inferred from electronic annotation /// 0051301 // cell division // inferred from electronic annotation	0005634 // nucleus // inferred from electronic annotation	---	---	GENSCAN00000018058 // span:54-73,86-108,118-140,153-171,191-213,287-309,324-346,408-430 // numtm:8
Dr.749.1.S1_at	-0.0725613	-0.013732	0.433355	0.879818	0.468207	t-complex polypeptide 1	tcp1	NP_571305	NM_131230	0006457 // protein folding // inferred from electronic annotation /// 0044267 // cellular protein metabolic process // inferred from electronic annotation /// 0070121 // Kupffer's vesicle development // inferred from mutant phenotype	0005737 // cytoplasm // inferred from electronic annotation	0000166 // nucleotide binding // inferred from electronic annotation /// 0005515 // protein binding // inferred from electronic annotation /// 0005524 // ATP binding // inferred from electronic annotation /// 0051082 // unfolded protein binding // inferred from electronic annotation	---	---
Dr.25009.1.S1_a_at	0.00208259	0.116551	0.981764	0.223445	0.440131	vitellogenin 1	vtg1	NP_001038362	NM_001044897	0006869 // lipid transport // inferred from electronic annotation /// 0009410 // response to xenobiotic stimulus // inferred from direct assay /// 0032355 // response to estradiol stimulus // inferred from direct assay /// 0042221 // response to chemical stimulus // inferred from direct assay /// 0043627 // response to estrogen stimulus // inferred from direct assay	---	0005319 // lipid transporter activity // inferred from electronic annotation	IPR001747 // Lipid transport protein, N-terminal // 7.9E-24	---
Dr.7097.1.S1_at	-0.0742416	0.170436	0.326009	0.043047	0.566213	MAD, mothers against decapentaplegic homolog 7 (Drosophila)	smad7	NP_778257	NM_175082	0006350 // transcription // inferred from electronic annotation /// 0006355 // regulation of transcription, DNA-dependent // inferred from electronic annotation /// 0007179 // transforming growth factor beta receptor signaling pathway // inferred from electronic annotation /// 0045449 // regulation of transcription // inferred from electronic annotation	0005622 // intracellular // inferred from electronic annotation /// 0005634 // nucleus // inferred from electronic annotation /// 0005667 // transcription factor complex // inferred from electronic annotation	0003700 // sequence-specific DNA binding transcription factor activity // inferred from electronic annotation /// 0005515 // protein binding // inferred from electronic annotation	---	---
Dr.4076.1.S1_at	-0.244123	0.482001	0.450677	0.156067	0.355247	endothelin 1	edn1	NP_571594	NM_131519	0019229 // regulation of vasoconstriction // inferred from electronic annotation /// 0048703 // embryonic viscerocranium morphogenesis // inferred from genetic interaction /// 0048703 // embryonic viscerocranium morphogenesis // inferred from mutant phenotype /// 0051216 // cartilage development // inferred from genetic interaction /// 0051216 // cartilage development // inferred from mutant phen…	0005576 // extracellular region // inferred from electronic annotation	---	---	---
Dr.23788.1.S1_at	-0.335917	0.167537	0.0586905	0.303785	0.508254	glutathione S-transferase pi	gstp1	NP_571809	NM_131734	0008152 // metabolic process // inferred from electronic annotation /// 0042221 // response to chemical stimulus // inferred from direct assay	---	0004364 // glutathione transferase activity // inferred from electronic annotation /// 0016740 // transferase activity // inferred from electronic annotation	---	---
Dr.5578.2.S1_a_at	0.114012	0.000967026	0.665614	0.997055	0.993812	ornithine decarboxylase 1	odc1	NP_571876	NM_131801	0006596 // polyamine biosynthetic process // inferred from electronic annotation /// 0042462 // eye photoreceptor cell development // inferred from mutant phenotype	---	0003824 // catalytic activity // inferred from electronic annotation /// 0004586 // ornithine decarboxylase activity // inferred from electronic annotation /// 0016829 // lyase activity // inferred from electronic annotation /// 0016831 // carboxy-lyase activity // inferred from electronic annotation	---	---
Dr.1310.2.S1_a_at	0.0209255	-0.0779285	0.686731	0.1579	0.540128	ribosomal protein L24	rpl24	NP_775342	NM_173235	0006412 // translation // inferred from electronic annotation /// 0007275 // multicellular organismal development // inferred from electronic annotation /// 0009790 // embryo development // inferred from mutant phenotype	0005622 // intracellular // inferred from electronic annotation /// 0005840 // ribosome // inferred from electronic annotation /// 0030529 // ribonucleoprotein complex // inferred from electronic annotation	0003735 // structural constituent of ribosome // inferred from electronic annotation	---	---
Dr.18287.1.S1_at	-0.152001	0.236384	0.222091	0.0734785	0.425499	connexin 43.4	cx43.4	NP_571144	NM_131069	0007154 // cell communication // inferred from electronic annotation	0005886 // plasma membrane // inferred from electronic annotation /// 0005921 // gap junction // inferred from electronic annotation /// 0005922 // connexon complex // inferred from electronic annotation /// 0016020 // membrane // inferred from electronic annotation /// 0016021 // integral to membrane // inferred from electronic annotation /// 0030054 // cell junction // inferred from electronic …	---	---	ENSDARP00000015225 // span:23-45,76-95,172-194,229-251 // numtm:4
Dr.4147.1.S1_at	-0.0758705	0.109152	0.388728	0.226177	0.30009	glutamate-ammonia ligase (glutamine synthase) a	glula	NP_853537	NM_181559	0006542 // glutamine biosynthetic process // inferred from electronic annotation /// 0006807 // nitrogen compound metabolic process // inferred from electronic annotation	---	0000166 // nucleotide binding // inferred from electronic annotation /// 0003824 // catalytic activity // inferred from electronic annotation /// 0004356 // glutamate-ammonia ligase activity // inferred from electronic annotation /// 0005524 // ATP binding // inferred from electronic annotation /// 0016874 // ligase activity // inferred from electronic annotation	---	---
Dr.134.1.S1_a_at	0.0352783	0.040041	0.494615	0.440196	0.194449	chaperonin containing TCP1, subunit 7 (eta)	cct7	NP_775355	NM_173248	0006457 // protein folding // inferred from electronic annotation /// 0044267 // cellular protein metabolic process // inferred from electronic annotation	0005737 // cytoplasm // inferred from electronic annotation	0000166 // nucleotide binding // inferred from electronic annotation /// 0005515 // protein binding // inferred from electronic annotation /// 0005524 // ATP binding // inferred from electronic annotation /// 0051082 // unfolded protein binding // inferred from electronic annotation	---	---
Dr.1161.1.S1_at	-0.0431032	0.0343246	0.65508	0.721434	0.271665	Y box binding protein 1	ybx1	NP_001119929 /// NP_571695	NM_001126457 /// NM_131620	0006355 // regulation of transcription, DNA-dependent // inferred from electronic annotation	---	0003676 // nucleic acid binding // inferred from electronic annotation /// 0003677 // DNA binding // inferred from electronic annotation	---	---
Dr.5513.1.S1_at	-0.23243	0.230857	0.00239194	0.00248876	0.47798	solute carrier family 3, member 2	slc3a2	NP_571676	NM_131601	0005975 // carbohydrate metabolic process // inferred from electronic annotation	---	0003824 // catalytic activity // inferred from electronic annotation /// 0043169 // cation binding // inferred from electronic annotation	---	ENSDARP00000052916 // span:70-92 // numtm:1 /// ENSDARP00000103035 // span:69-91 // numtm:1
Dr.450.1.S1_at	-0.321703	0.121353	0.00798764	0.22233	0.607004	carbonic anhydrase	cahz	NP_571185	NM_131110	0006730 // one-carbon metabolic process // inferred from electronic annotation /// 0042539 // hypotonic salinity response // inferred from direct assay	---	0004089 // carbonate dehydratase activity // inferred from electronic annotation /// 0008270 // zinc ion binding // inferred from electronic annotation /// 0016829 // lyase activity // inferred from electronic annotation /// 0046872 // metal ion binding // inferred from electronic annotation	---	---
Dr.4157.1.S1_at	-0.0766163	0.000514984	0.161157	0.991973	0.380285	triosephosphate isomerase 1b	tpi1b	NP_705954	NM_153668	0006094 // gluconeogenesis // inferred from electronic annotation /// 0006096 // glycolysis // inferred from electronic annotation /// 0006098 // pentose-phosphate shunt // inferred from electronic annotation /// 0006633 // fatty acid biosynthetic process // inferred from electronic annotation /// 0008152 // metabolic process // inferred from electronic annotation /// 0008610 // lipid biosyntheti…	---	0003824 // catalytic activity // inferred from electronic annotation /// 0004807 // triose-phosphate isomerase activity // inferred from electronic annotation /// 0016853 // isomerase activity // inferred from electronic annotation	---	---
Dr.29.1.S1_at	0.178096	0.171487	0.266028	0.28282	0.142607	cyclin E	ccne	NP_571070	NM_130995	0007049 // cell cycle // inferred from electronic annotation /// 0051301 // cell division // inferred from electronic annotation	0005634 // nucleus // inferred from electronic annotation	0016301 // kinase activity // inferred from direct assay	---	---
Dr.25177.1.S1_at	-0.0902414	0.11227	0.17731	0.102973	0.305658	calreticulin	calr	NP_571122	NM_131047	0006457 // protein folding // inferred from electronic annotation	0005783 // endoplasmic reticulum // inferred from electronic annotation	0005509 // calcium ion binding // inferred from electronic annotation /// 0051082 // unfolded protein binding // inferred from electronic annotation	---	---
Dr.4376.1.S1_at	-0.144686	-0.0687466	0.392222	0.678759	0.285172	Niemann-Pick disease, type C2	npc2	NP_775331	NM_173224	---	0005576 // extracellular region // inferred from electronic annotation	---	---	---
Dr.4212.1.S1_at	-0.0255699	-0.0435038	0.707736	0.52712	0.346912	lactate dehydrogenase A4	ldha	NP_571321	NM_131246	0001666 // response to hypoxia // inferred from direct assay /// 0005975 // carbohydrate metabolic process // inferred from electronic annotation /// 0006096 // glycolysis // inferred from electronic annotation /// 0008152 // metabolic process // inferred from electronic annotation /// 0044262 // cellular carbohydrate metabolic process // inferred from electronic annotation /// 0055114 // oxidati…	0005737 // cytoplasm // inferred from electronic annotation	0003824 // catalytic activity // inferred from electronic annotation /// 0004459 // L-lactate dehydrogenase activity // inferred from electronic annotation /// 0005488 // binding // inferred from electronic annotation /// 0016491 // oxidoreductase activity // inferred from electronic annotation /// 0016616 // oxidoreductase activity, acting on the CH-OH group of donors, NAD or NADP as acceptor //…	---	---
Dr.25051.1.S2_at	-0.0251236	0.0672255	0.665636	0.26435	0.118329	lamin B1	lmnb1	NP_694504	NM_152972	0006350 // transcription // inferred from electronic annotation /// 0016070 // RNA metabolic process // inferred from electronic annotation /// 0045449 // regulation of transcription // inferred from electronic annotation	0005882 // intermediate filament // inferred from electronic annotation	0005198 // structural molecule activity // inferred from electronic annotation /// 0005488 // binding // inferred from electronic annotation /// 0005515 // protein binding // inferred from electronic annotation	---	---
Dr.25051.1.S1_at	-0.0429349	0.226333	0.64117	0.0340249	0.485842	lamin B1	lmnb1	NP_694504	NM_152972	0006350 // transcription // inferred from electronic annotation /// 0016070 // RNA metabolic process // inferred from electronic annotation /// 0045449 // regulation of transcription // inferred from electronic annotation	0005882 // intermediate filament // inferred from electronic annotation	0005198 // structural molecule activity // inferred from electronic annotation /// 0005488 // binding // inferred from electronic annotation /// 0005515 // protein binding // inferred from electronic annotation	---	---
Dr.4412.1.S1_at	0.00491238	-0.0440836	0.936292	0.480356	0.758087	nascent polypeptide-associated complex alpha polypeptide	naca	NP_001180281 /// NP_775371	NM_001193352 /// NM_173264	0006810 // transport // inferred from electronic annotation /// 0015031 // protein transport // inferred from electronic annotation /// 0030239 // myofibril assembly // inferred from mutant phenotype	0005634 // nucleus // inferred from direct assay /// 0005737 // cytoplasm // inferred from direct assay	---	IPR000449 // Ubiquitin-associated // 1.6E-4 /// IPR000449 // Ubiquitin-associated // 1.6E-4	---
Dr.621.1.S1_at	-0.0548122	0.0849979	0.433757	0.237091	0.320385	cth1	cth1	NP_571014	NM_130939	---	---	0003676 // nucleic acid binding // inferred from electronic annotation /// 0008270 // zinc ion binding // inferred from electronic annotation /// 0046872 // metal ion binding // inferred from electronic annotation	---	---
Dr.6814.1.S1_at	0.0312271	-0.0257349	0.552171	0.622867	0.995515	fatty acid binding protein 3, muscle and heart	fabp3	NP_694493	NM_152961	0006810 // transport // inferred from electronic annotation	---	0005215 // transporter activity // inferred from electronic annotation /// 0005488 // binding // inferred from electronic annotation /// 0008289 // lipid binding // inferred from electronic annotation	---	---
Dr.5454.1.S2_at	-0.160095	0.0705147	0.319404	0.652541	0.303685	frizzled homolog 7b /// frizzled homolog 7b-like	fzd7b /// LOC100003501	NP_739569	NM_170763 /// XR_084282	0007165 // signal transduction // inferred from electronic annotation /// 0007166 // cell surface receptor linked signaling pathway // inferred from electronic annotation /// 0007186 // G-protein coupled receptor protein signaling pathway // inferred from electronic annotation /// 0007275 // multicellular organismal development // inferred from electronic annotation /// 0016055 // Wnt receptor si…	0016020 // membrane // inferred from electronic annotation /// 0016021 // integral to membrane // inferred from electronic annotation	0004871 // signal transducer activity // inferred from electronic annotation /// 0004872 // receptor activity // inferred from electronic annotation /// 0004888 // transmembrane receptor activity // inferred from electronic annotation /// 0004930 // G-protein coupled receptor activity // inferred from electronic annotation	---	ENSDARP00000038430 // span:239-261,274-293,321-343,364-386,410-432,453-475,511-533 // numtm:7 /// ENSDARP00000098636 // span:238-260,273-292,320-342,363-385,409-431,452-474,510-532 // numtm:7
Dr.5454.1.S1_at	-0.134627	0.0607748	0.0147571	0.199778	0.169019	frizzled homolog 7b /// frizzled homolog 7b-like	fzd7b /// LOC100003501	NP_739569	NM_170763 /// XR_084282	0007165 // signal transduction // inferred from electronic annotation /// 0007166 // cell surface receptor linked signaling pathway // inferred from electronic annotation /// 0007186 // G-protein coupled receptor protein signaling pathway // inferred from electronic annotation /// 0007275 // multicellular organismal development // inferred from electronic annotation /// 0016055 // Wnt receptor si…	0016020 // membrane // inferred from electronic annotation /// 0016021 // integral to membrane // inferred from electronic annotation	0004871 // signal transducer activity // inferred from electronic annotation /// 0004872 // receptor activity // inferred from electronic annotation /// 0004888 // transmembrane receptor activity // inferred from electronic annotation /// 0004930 // G-protein coupled receptor activity // inferred from electronic annotation	---	GENSCAN00000004918 // span:238-260,273-292,320-342,363-385,409-431,452-474,510-532 // numtm:7 /// ENSDARP00000038430 // span:239-261,274-293,321-343,364-386,410-432,453-475,511-533 // numtm:7 /// ENSDARP00000098636 // span:238-260,273-292,320-342,363-385,409-431,452-474,510-532 // numtm:7
Dr.610.1.S1_at	0.0964418	0.136705	0.392073	0.235628	0.399974	heat shock protein 90-alpha 1	hsp90a.1	NP_571403	NM_131328	0006457 // protein folding // inferred from electronic annotation /// 0006950 // response to stress // inferred from electronic annotation /// 0014866 // skeletal myofibril assembly // inferred from mutant phenotype /// 0030239 // myofibril assembly // inferred from mutant phenotype /// 0030241 // skeletal muscle myosin thick filament assembly // inferred from mutant phenotype /// 0045429 // posi…	0005737 // cytoplasm // inferred from electronic annotation /// 0030018 // Z disc // inferred from direct assay	0000166 // nucleotide binding // inferred from electronic annotation /// 0005515 // protein binding // inferred from physical interaction /// 0005524 // ATP binding // inferred from electronic annotation /// 0030235 // nitric-oxide synthase regulator activity // inferred from sequence or structural similarity /// 0051082 // unfolded protein binding // inferred from electronic annotation	---	---
Dr.815.1.S1_at	-0.350839	0.567662	0.236789	0.0723141	0.544384	actin, alpha, cardiac muscle 1b	actc1b	NP_571666	NM_131591	0006508 // proteolysis // inferred from electronic annotation	0005737 // cytoplasm // inferred from electronic annotation /// 0005856 // cytoskeleton // inferred from electronic annotation /// 0016020 // membrane // inferred from electronic annotation	0000166 // nucleotide binding // inferred from electronic annotation /// 0004252 // serine-type endopeptidase activity // inferred from electronic annotation /// 0005515 // protein binding // inferred from electronic annotation /// 0005524 // ATP binding // inferred from electronic annotation	---	---
Dr.815.1.S1_x_at	-0.365735	0.500339	0.206062	0.0965133	0.355345	actin, alpha, cardiac muscle 1b	actc1b	NP_571666	NM_131591	0006508 // proteolysis // inferred from electronic annotation	0005737 // cytoplasm // inferred from electronic annotation /// 0005856 // cytoskeleton // inferred from electronic annotation /// 0016020 // membrane // inferred from electronic annotation	0000166 // nucleotide binding // inferred from electronic annotation /// 0004252 // serine-type endopeptidase activity // inferred from electronic annotation /// 0005515 // protein binding // inferred from electronic annotation /// 0005524 // ATP binding // inferred from electronic annotation	---	---
Dr.7966.1.S1_at	-0.0287552	-0.0515222	0.482961	0.223958	0.169238	ATPase, H+ transporting, lysosomal, V1 subunit E isoform 1	atp6v1e1	NP_775361	NM_173254	0015986 // ATP synthesis coupled proton transport // inferred from electronic annotation /// 0042777 // plasma membrane ATP synthesis coupled proton transport // inferred from electronic annotation /// 0060041 // retina development in camera-type eye // inferred from mutant phenotype	0033178 // proton-transporting two-sector ATPase complex, catalytic domain // inferred from electronic annotation	0005524 // ATP binding // inferred from electronic annotation /// 0046933 // hydrogen ion transporting ATP synthase activity, rotational mechanism // inferred from electronic annotation /// 0046961 // proton-transporting ATPase activity, rotational mechanism // inferred from electronic annotation	---	---
Dr.2417.1.S1_at	0.0285473	-0.0650902	0.675632	0.351208	0.409483	chaperonin containing TCP1, subunit 3 (gamma)	cct3	NP_775357	NM_173250	0006457 // protein folding // inferred from electronic annotation /// 0044267 // cellular protein metabolic process // inferred from electronic annotation /// 0046671 // negative regulation of retinal cell programmed cell death // inferred from mutant phenotype /// 0048048 // embryonic eye morphogenesis // inferred from mutant phenotype	0005737 // cytoplasm // inferred from electronic annotation	0000166 // nucleotide binding // inferred from electronic annotation /// 0005515 // protein binding // inferred from electronic annotation /// 0005524 // ATP binding // inferred from electronic annotation /// 0051082 // unfolded protein binding // inferred from electronic annotation	---	---
Dr.5541.1.S1_at	0.00643635	-0.0431414	0.931631	0.569394	0.364373	eukaryotic translation initiation factor 2, subunit 1 alpha	eif2s1	NP_571875	NM_131800	0006412 // translation // inferred from electronic annotation	0005850 // eukaryotic translation initiation factor 2 complex // inferred from electronic annotation	0003723 // RNA binding // inferred from electronic annotation /// 0003743 // translation initiation factor activity // inferred from electronic annotation	---	---
Dr.7840.1.S1_at	-0.285785	0.227992	0.00184248	0.00658582	0.254713	ATPase, Na+/K+ transporting, alpha 1b polypeptide	atp1a1b	NP_571765	NM_131690	0006754 // ATP biosynthetic process // inferred from electronic annotation /// 0006810 // transport // inferred from electronic annotation /// 0006811 // ion transport // inferred from electronic annotation /// 0006812 // cation transport // inferred from electronic annotation /// 0006813 // potassium ion transport // inferred from sequence or structural similarity /// 0006814 // sodium ion trans…	0005887 // integral to plasma membrane // inferred from sequence or structural similarity /// 0005890 // sodium:potassium-exchanging ATPase complex // inferred from sequence or structural similarity /// 0016020 // membrane // inferred from electronic annotation /// 0016021 // integral to membrane // inferred from electronic annotation /// 0016021 // integral to membrane // inferred from sequence …	0000166 // nucleotide binding // inferred from electronic annotation /// 0003824 // catalytic activity // inferred from electronic annotation /// 0005391 // sodium:potassium-exchanging ATPase activity // inferred from sequence or structural similarity /// 0005524 // ATP binding // inferred from electronic annotation /// 0015077 // monovalent inorganic cation transmembrane transporter activity // …	---	ENSDARP00000021569 // span:99-121,131-150,291-313,323-345,852-874,915-934,955-972,987-1003 // numtm:8
Dr.7421.1.S1_at	-0.0528793	0.120015	0.526355	0.171172	0.792425	ATPase, H+ transporting, lysosomal, V1 subunit H	atp6v1h	NP_775377	NM_173270	0015986 // ATP synthesis coupled proton transport // inferred from electronic annotation /// 0060041 // retina development in camera-type eye // inferred from mutant phenotype	0000221 // vacuolar proton-transporting V-type ATPase, V1 domain // inferred from electronic annotation	0005488 // binding // inferred from electronic annotation /// 0016820 // hydrolase activity, acting on acid anhydrides, catalyzing transmembrane movement of substances // inferred from electronic annotation /// 0046961 // proton-transporting ATPase activity, rotational mechanism // inferred from electronic annotation	---	---
Dr.10719.1.S1_at	-0.225957	0.0288515	0.168384	0.851489	0.401119	ATPase, Na+/K+ transporting, alpha 1a.4 polypeptide	atp1a1a.4	NP_571764	NM_131689	0006754 // ATP biosynthetic process // inferred from electronic annotation /// 0006810 // transport // inferred from electronic annotation /// 0006811 // ion transport // inferred from electronic annotation /// 0006812 // cation transport // inferred from electronic annotation /// 0006813 // potassium ion transport // inferred from sequence or structural similarity /// 0006814 // sodium ion trans…	0005887 // integral to plasma membrane // inferred from sequence or structural similarity /// 0005890 // sodium:potassium-exchanging ATPase complex // inferred from sequence or structural similarity /// 0016020 // membrane // inferred from electronic annotation /// 0016021 // integral to membrane // inferred from electronic annotation /// 0016021 // integral to membrane // inferred from sequence …	0000166 // nucleotide binding // inferred from electronic annotation /// 0003824 // catalytic activity // inferred from electronic annotation /// 0005391 // sodium:potassium-exchanging ATPase activity // inferred from sequence or structural similarity /// 0005524 // ATP binding // inferred from electronic annotation /// 0015077 // monovalent inorganic cation transmembrane transporter activity // …	---	GENSCAN00000016926 // span:67-89,99-118,259-281,291-313,819-841,882-901,922-940,950-972,1107-1129,1139-1158,1299-1321,1331-1353,1861-1883,1924-1946,1967-1989 // numtm:15 /// ENSDARP00000048827 // span:99-121,131-150,291-313,323-345,851-873,914-933,954-971,986-1002 // numtm:8 /// ENSDARP00000112294 // span:125-147,188-207,228-245,260-276 // numtm:4
Dr.24814.1.S1_at	-0.0569658	0.00828552	0.543331	0.928723	0.029146	Sec61 alpha like 1	sec61al1	NP_705945	NM_153659	0006810 // transport // inferred from electronic annotation /// 0015031 // protein transport // inferred from electronic annotation /// 0055085 // transmembrane transport // inferred from electronic annotation	0005783 // endoplasmic reticulum // inferred from electronic annotation /// 0005789 // endoplasmic reticulum membrane // inferred from electronic annotation /// 0016020 // membrane // inferred from electronic annotation /// 0016021 // integral to membrane // inferred from electronic annotation	0015450 // P-P-bond-hydrolysis-driven protein transmembrane transporter activity // inferred from electronic annotation	IPR002208 // SecY protein // 2.1E-9	ENSDARP00000033318 // span:33-55,75-97,118-138,143-165,172-193,203-220,241-263,283-305,413-435,440-462 // numtm:10
Dr.10241.1.S1_at	0.0247269	-0.0510073	0.71501	0.457566	0.142873	small nuclear ribonucleoprotein D1 polypeptide	snrpd1	NP_775359	NM_173252	0007507 // heart development // inferred from mutant phenotype	0030529 // ribonucleoprotein complex // inferred from electronic annotation	0003676 // nucleic acid binding // inferred from electronic annotation	---	---
Dr.3648.1.S2_at	0.203595	-0.081542	0.272496	0.649558	0.561561	translocating chain-associating membrane protein 1	tram1	NP_705955	NM_153669	---	0016020 // membrane // inferred from electronic annotation /// 0016021 // integral to membrane // inferred from electronic annotation	---	---	ENSDARP00000022511 // span:31-53,80-102,123-145,160-177,197-214,218-240,252-274,294-316 // numtm:8
Dr.3648.1.S1_at	-0.0205579	-0.211007	0.84257	0.0683197	0.17657	translocating chain-associating membrane protein 1	tram1	NP_705955	NM_153669	---	0016020 // membrane // inferred from electronic annotation /// 0016021 // integral to membrane // inferred from electronic annotation	---	---	ENSDARP00000022511 // span:31-53,80-102,123-145,160-177,197-214,218-240,252-274,294-316 // numtm:8
Dr.3526.1.S1_at	0.00853562	0.120855	0.933292	0.256152	0.852591	denticleless homolog (Drosophila)	dtl	NP_775348	NM_173241	0000209 // protein polyubiquitination // inferred from sequence or structural similarity /// 0006260 // DNA replication // inferred from electronic annotation /// 0006511 // ubiquitin-dependent protein catabolic process // inferred from sequence or structural similarity /// 0006513 // protein monoubiquitination // inferred from sequence or structural similarity /// 0006974 // response to DNA dama…	0005634 // nucleus // inferred from electronic annotation /// 0005634 // nucleus // inferred from sequence or structural similarity /// 0005737 // cytoplasm // inferred from electronic annotation /// 0005813 // centrosome // inferred from sequence or structural similarity /// 0005815 // microtubule organizing center // inferred from electronic annotation /// 0005856 // cytoskeleton // inferred fr…	0004842 // ubiquitin-protein ligase activity // inferred from sequence or structural similarity	---	---
Dr.541.1.S1_at	-0.0946503	-0.0966368	0.413928	0.404631	0.184676	inhibitor of DNA binding 1	id1	NP_571320	NM_131245	0045449 // regulation of transcription // inferred from electronic annotation	0005634 // nucleus // inferred from electronic annotation	0030528 // transcription regulator activity // inferred from electronic annotation	---	---
Dr.7108.1.S1_at	0.105061	-0.0602121	0.560839	0.737005	0.163401	heat shock 60kD protein 1 (chaperonin)	hspd1	NP_851847	NM_181330	0006457 // protein folding // inferred from electronic annotation /// 0006950 // response to stress // inferred from electronic annotation /// 0031101 // fin regeneration // inferred from mutant phenotype /// 0042026 // protein refolding // inferred from electronic annotation /// 0042246 // tissue regeneration // inferred from mutant phenotype /// 0044267 // cellular protein metabolic process // …	0005737 // cytoplasm // inferred from electronic annotation /// 0005759 // mitochondrial matrix // inferred from direct assay	0000166 // nucleotide binding // inferred from electronic annotation /// 0005515 // protein binding // inferred from electronic annotation /// 0005524 // ATP binding // inferred from electronic annotation /// 0051082 // unfolded protein binding // inferred from electronic annotation	---	---
Dr.1180.1.S1_at	-0.243379	0.113429	0.147937	0.476786	0.328521	nonspecific cytotoxic cell receptor protein 1	nccrp1	NP_570996	NM_130921	0030163 // protein catabolic process // inferred from electronic annotation	---	0004872 // receptor activity // inferred from electronic annotation /// 0005515 // protein binding // inferred from electronic annotation	---	---
Dr.6575.1.S1_at	0.25725	-0.161075	0.276076	0.485102	0.8661	CCAAT/enhancer binding protein (C/EBP), beta	cebpb	NP_571959	NM_131884	0006355 // regulation of transcription, DNA-dependent // inferred from electronic annotation /// 0009617 // response to bacterium // inferred from direct assay	0005634 // nucleus // inferred from electronic annotation	0003677 // DNA binding // inferred from electronic annotation /// 0003700 // sequence-specific DNA binding transcription factor activity // inferred from electronic annotation /// 0043565 // sequence-specific DNA binding // inferred from electronic annotation /// 0046983 // protein dimerization activity // inferred from electronic annotation	---	---
Dr.2052.1.S1_at	0.197986	-0.356293	0.322507	0.0943366	0.383679	tumor protein p53	tp53	NP_571402	NM_131327	0000077 // DNA damage checkpoint // inferred from mutant phenotype /// 0002347 // response to tumor cell // inferred from electronic annotation /// 0006350 // transcription // inferred from electronic annotation /// 0006355 // regulation of transcription, DNA-dependent // inferred from electronic annotation /// 0006915 // apoptosis // inferred from electronic annotation /// 0006917 // induction o…	0005634 // nucleus // inferred from electronic annotation /// 0005737 // cytoplasm // inferred from electronic annotation	0003677 // DNA binding // inferred from electronic annotation /// 0003700 // sequence-specific DNA binding transcription factor activity // inferred from electronic annotation /// 0005515 // protein binding // inferred from physical interaction /// 0008270 // zinc ion binding // inferred from electronic annotation /// 0016563 // transcription activator activity // inferred from direct assay /// 0…	---	---
Dr.1969.1.S1_at	-0.177451	0.38545	0.708712	0.424752	0.415952	actin-like 6A	actl6a	NP_775347	NM_173240	---	---	0005515 // protein binding // inferred from electronic annotation /// 0005524 // ATP binding // inferred from electronic annotation	---	---
Dr.4686.1.S1_at	-0.0110092	0.00297165	0.818598	0.950568	0.263696	ATPase, Na+/K+ transporting, beta 3b polypeptide	atp1b3b	NP_571745	NM_131670	0006754 // ATP biosynthetic process // inferred from electronic annotation /// 0006810 // transport // inferred from electronic annotation /// 0006811 // ion transport // inferred from electronic annotation /// 0006813 // potassium ion transport // inferred from electronic annotation /// 0006814 // sodium ion transport // inferred from electronic annotation	0016020 // membrane // inferred from electronic annotation /// 0016021 // integral to membrane // inferred from electronic annotation	0005391 // sodium:potassium-exchanging ATPase activity // inferred from electronic annotation	---	ENSDARP00000062873 // span:37-59 // numtm:1
Dr.8900.1.S1_at	0.0422535	-0.108052	0.601874	0.202351	0.338086	death associated protein	dap	NP_571647	NM_131572	---	---	---	---	---
Dr.6760.1.S1_at	0.075078	0.0953169	0.275309	0.175422	0.76816	zic family member 1 (odd-paired homolog, Drosophila)	zic1	NP_571008	NM_130933	0007420 // brain development // inferred from expression pattern /// 0021534 // cell proliferation in hindbrain // inferred from genetic interaction /// 0021592 // fourth ventricle development // inferred from mutant phenotype /// 0030902 // hindbrain development // inferred from mutant phenotype /// 0048853 // forebrain morphogenesis // inferred from mutant phenotype /// 0060059 // embryonic ret…	0005622 // intracellular // inferred from electronic annotation	0003676 // nucleic acid binding // inferred from electronic annotation /// 0008270 // zinc ion binding // inferred from electronic annotation /// 0008270 // zinc ion binding // inferred from sequence or structural similarity	---	---
Dr.8071.1.S1_at	0.755599	-0.737373	0.160036	0.169139	0.0861758	opsin 1 (cone pigments), long-wave-sensitive, 1	opn1lw1	NP_571250	NM_131175	0007165 // signal transduction // inferred from electronic annotation /// 0007186 // G-protein coupled receptor protein signaling pathway // inferred from electronic annotation /// 0007601 // visual perception // inferred from electronic annotation /// 0007601 // visual perception // non-traceable author statement /// 0007602 // phototransduction // inferred by curator /// 0007602 // phototransdu…	0016020 // membrane // inferred from electronic annotation /// 0016021 // integral to membrane // inferred from electronic annotation /// 0016021 // integral to membrane // non-traceable author statement	0004871 // signal transducer activity // inferred from electronic annotation /// 0004872 // receptor activity // inferred from electronic annotation /// 0004930 // G-protein coupled receptor activity // inferred from electronic annotation /// 0009881 // photoreceptor activity // inferred from electronic annotation /// 0009883 // red or far-red light photoreceptor activity // non-traceable author …	---	ENSDARP00000065940 // span:52-74,87-109,124-146,166-188,219-241,267-289,299-321 // numtm:7
Dr.11206.1.S1_at	-0.123871	0.121187	0.368239	0.378183	0.0625829	triosephosphate isomerase 1a	tpi1a	NP_705953	NM_153667	0006094 // gluconeogenesis // inferred from electronic annotation /// 0006096 // glycolysis // inferred from electronic annotation /// 0006098 // pentose-phosphate shunt // inferred from electronic annotation /// 0006633 // fatty acid biosynthetic process // inferred from electronic annotation /// 0008152 // metabolic process // inferred from electronic annotation /// 0008610 // lipid biosyntheti…	---	0003824 // catalytic activity // inferred from electronic annotation /// 0004807 // triose-phosphate isomerase activity // inferred from electronic annotation /// 0016853 // isomerase activity // inferred from electronic annotation	---	---
Dr.582.1.S1_a_at	-0.179436	0.168938	0.014011	0.018508	0.208499	connexin 43	cx43	NP_571113	NM_131038	0007154 // cell communication // inferred from direct assay /// 0007154 // cell communication // inferred from electronic annotation /// 0007267 // cell-cell signaling // inferred from electronic annotation /// 0007275 // multicellular organismal development // inferred from electronic annotation /// 0007507 // heart development // inferred from electronic annotation /// 0008283 // cell prolifera…	0005886 // plasma membrane // inferred from direct assay /// 0005886 // plasma membrane // inferred from electronic annotation /// 0005921 // gap junction // inferred from direct assay /// 0005921 // gap junction // inferred from electronic annotation /// 0005922 // connexon complex // inferred by curator /// 0005922 // connexon complex // inferred from electronic annotation /// 0016020 // membra…	0005243 // gap junction channel activity // inferred from direct assay /// 0022832 // voltage-gated channel activity // inferred from direct assay /// 0022857 // transmembrane transporter activity // inferred from electronic annotation /// 0055077 // gap junction hemi-channel activity // inferred from direct assay	---	ENSDARP00000047271 // span:56-78,110-132 // numtm:2 /// ENSDARP00000061260 // span:24-46,77-99,155-177,209-231 // numtm:4
Dr.7598.1.S1_at	0.0256777	0.030736	0.72199	0.670742	0.148801	synaptosome-associated protein 25 b	snap25b	NP_571509	NM_131434	---	0019717 // synaptosome // inferred from electronic annotation /// 0030054 // cell junction // inferred from electronic annotation /// 0045202 // synapse // inferred from electronic annotation	---	---	---
Dr.460.1.A1_at	-0.384891	0.675654	0.227324	0.050829	0.687597	parvalbumin 2	pvalb2	NP_571591	NM_131516	---	---	0005509 // calcium ion binding // inferred from electronic annotation /// 0046872 // metal ion binding // inferred from electronic annotation	---	---
Dr.11333.1.S1_at	-0.0272179	0.0157471	0.533477	0.716344	0.0594767	zgc:158450	zgc:158450	NP_001073669	NM_001080200	0016070 // RNA metabolic process // inferred from electronic annotation	0005783 // endoplasmic reticulum // inferred from electronic annotation /// 0005788 // endoplasmic reticulum lumen // inferred from electronic annotation /// 0005788 // endoplasmic reticulum lumen // inferred from sequence or structural similarity	0005488 // binding // inferred from electronic annotation /// 0005515 // protein binding // inferred from electronic annotation /// 0008430 // selenium binding // inferred from sequence or structural similarity	---	---
Dr.11524.1.S1_at	-0.210747	0.0977812	0.00574464	0.121321	0.309357	lamin L3	lmnl3	NP_694505	NM_152973	---	0005882 // intermediate filament // inferred from electronic annotation	0005198 // structural molecule activity // inferred from electronic annotation	---	---
Dr.5294.1.S1_at	-0.0421257	-0.00770473	0.516864	0.904367	0.595277	eukaryotic translation initiation factor 4E-1A-like	LOC100332201	XP_002664498	XM_002664452	0006412 // translation // inferred from electronic annotation /// 0006413 // translational initiation // inferred from direct assay /// 0006413 // translational initiation // inferred from electronic annotation /// 0006413 // translational initiation // inferred from mutant phenotype /// 0006417 // regulation of translation // inferred from electronic annotation	0005634 // nucleus // inferred from direct assay /// 0005634 // nucleus // inferred from electronic annotation /// 0005737 // cytoplasm // inferred from direct assay /// 0005737 // cytoplasm // inferred from electronic annotation /// 0005845 // mRNA cap binding complex // inferred from sequence or structural similarity	0000340 // RNA 7-methylguanosine cap binding // inferred from direct assay /// 0003723 // RNA binding // inferred from electronic annotation /// 0003743 // translation initiation factor activity // inferred from direct assay /// 0003743 // translation initiation factor activity // inferred from electronic annotation /// 0003743 // translation initiation factor activity // inferred from mutant phe…	---	---
Dr.994.1.S1_at	0.0152068	0.00721502	0.917367	0.960728	0.547889	claudin b	cldnb	NP_571838	NM_131763	---	0005886 // plasma membrane // inferred from electronic annotation /// 0005923 // tight junction // inferred from electronic annotation /// 0016020 // membrane // inferred from electronic annotation /// 0016021 // integral to membrane // inferred from electronic annotation /// 0030054 // cell junction // inferred from electronic annotation	0005198 // structural molecule activity // inferred from electronic annotation	---	ENSDARP00000013958 // span:5-27,80-102,117-139,160-182 // numtm:4
Dr.5738.1.S1_at	-0.198958	-1.32206	0.817867	0.152429	0.148958	interphotoreceptor retinoid-binding protein	irbp	XP_001923177	XM_001923142	0006508 // proteolysis // inferred from electronic annotation	---	0004872 // receptor activity // inferred from electronic annotation /// 0008236 // serine-type peptidase activity // inferred from electronic annotation	---	ENSDARP00000076640 // span:5-27 // numtm:1
Dr.20558.1.S1_at	0.0631204	-0.0621886	0.70737	0.711457	0.300961	MAD homolog 5 (Drosophila)	smad5	NP_571443	NM_131368	0001947 // heart looping // inferred from mutant phenotype /// 0003143 // embryonic heart tube morphogenesis // inferred from mutant phenotype /// 0003146 // heart jogging // inferred from mutant phenotype /// 0006350 // transcription // inferred from electronic annotation /// 0006355 // regulation of transcription, DNA-dependent // inferred from electronic annotation /// 0006355 // regulation of…	0005622 // intracellular // inferred from electronic annotation /// 0005634 // nucleus // inferred from electronic annotation /// 0005634 // nucleus // inferred from sequence or structural similarity /// 0005667 // transcription factor complex // inferred from electronic annotation /// 0005737 // cytoplasm // inferred from electronic annotation /// 0005737 // cytoplasm // inferred from sequence o…	0003700 // sequence-specific DNA binding transcription factor activity // inferred from electronic annotation /// 0003700 // sequence-specific DNA binding transcription factor activity // non-traceable author statement /// 0005515 // protein binding // inferred from electronic annotation	---	---
Dr.653.1.S1_at	0.0197544	0.055726	0.853054	0.604119	0.693686	dead eye	dye	NP_571056	NM_130981	0006810 // transport // inferred from electronic annotation /// 0015031 // protein transport // inferred from electronic annotation /// 0051028 // mRNA transport // inferred from electronic annotation /// 0055085 // transmembrane transport // inferred from electronic annotation	0005634 // nucleus // inferred from electronic annotation /// 0005643 // nuclear pore // inferred from electronic annotation	---	---	---
Dr.8097.1.S1_at	0.085855	-0.0881944	0.452692	0.440933	0.142562	opsin 1 (cone pigments), short-wave-sensitive 2	opn1sw2	NP_571267	NM_131192	0007165 // signal transduction // inferred from electronic annotation /// 0007186 // G-protein coupled receptor protein signaling pathway // inferred from electronic annotation /// 0007601 // visual perception // inferred from electronic annotation /// 0007602 // phototransduction // inferred from electronic annotation /// 0018298 // protein-chromophore linkage // inferred from electronic annotat…	0001750 // photoreceptor outer segment // inferred from direct assay /// 0016020 // membrane // inferred from electronic annotation /// 0016021 // integral to membrane // inferred from electronic annotation /// 0016021 // integral to membrane // non-traceable author statement	0004871 // signal transducer activity // inferred from electronic annotation /// 0004872 // receptor activity // inferred from electronic annotation /// 0004930 // G-protein coupled receptor activity // inferred from electronic annotation /// 0009881 // photoreceptor activity // inferred from electronic annotation /// 0009882 // blue light photoreceptor activity // non-traceable author statement	---	GENSCAN00000009836 // span:48-70,82-104,124-146,159-181,209-231,262-284,294-316 // numtm:7 /// ENSDARP00000019477 // span:48-70,82-104,124-146,159-181,209-231,262-284,294-316 // numtm:7
Dr.953.1.S1_at	-0.00652027	0.0355797	0.914804	0.563553	0.612134	baculoviral IAP repeat-containing 5B	birc5b	NP_660196	NM_145195	0001570 // vasculogenesis // inferred from mutant phenotype /// 0007507 // heart development // inferred from mutant phenotype /// 0022008 // neurogenesis // inferred from mutant phenotype /// 0043066 // negative regulation of apoptosis // inferred from mutant phenotype /// 0045766 // positive regulation of angiogenesis // inferred from mutant phenotype	0005622 // intracellular // inferred from electronic annotation	---	---	---
Dr.4119.1.S1_at	0.0471027	0.0102818	0.596615	0.907211	0.464459	guanylate cyclase activator 1B	guca1b	NP_571946	NM_131871	---	---	0005509 // calcium ion binding // inferred from electronic annotation /// 0005509 // calcium ion binding // inferred from sequence or structural similarity /// 0030250 // guanylate cyclase activator activity // inferred from sequence or structural similarity	---	---
Dr.10198.1.S2_at	0.0457335	-0.267026	0.839236	0.255893	0.373291	ATPase, Na+/K+ transporting, beta 1a polypeptide	atp1b1a	NP_571743	NM_131668	0006754 // ATP biosynthetic process // inferred from electronic annotation /// 0006810 // transport // inferred from electronic annotation /// 0006811 // ion transport // inferred from electronic annotation /// 0006813 // potassium ion transport // inferred from electronic annotation /// 0006814 // sodium ion transport // inferred from electronic annotation	0016020 // membrane // inferred from electronic annotation /// 0016021 // integral to membrane // inferred from electronic annotation	0005391 // sodium:potassium-exchanging ATPase activity // inferred from electronic annotation	---	ENSDARP00000003281 // span:34-56 // numtm:1 /// ENSDARP00000106785 // span:34-56 // numtm:1
Dr.10198.1.S1_at	-0.159451	-0.324969	0.645198	0.358158	0.562188	ATPase, Na+/K+ transporting, beta 1a polypeptide	atp1b1a	NP_571743	NM_131668	0006754 // ATP biosynthetic process // inferred from electronic annotation /// 0006810 // transport // inferred from electronic annotation /// 0006811 // ion transport // inferred from electronic annotation /// 0006813 // potassium ion transport // inferred from electronic annotation /// 0006814 // sodium ion transport // inferred from electronic annotation	0016020 // membrane // inferred from electronic annotation /// 0016021 // integral to membrane // inferred from electronic annotation	0005391 // sodium:potassium-exchanging ATPase activity // inferred from electronic annotation	---	ENSDARP00000003281 // span:34-56 // numtm:1 /// ENSDARP00000106785 // span:34-56 // numtm:1
Dr.24216.1.S1_at	-0.0930667	0.00725222	0.279936	0.93027	0.813395	type I cytokeratin	cki	NP_571183	NM_131108	---	0005882 // intermediate filament // inferred from electronic annotation	0005198 // structural molecule activity // inferred from electronic annotation	---	---
Dr.4938.1.S1_at	-0.265325	0.652206	0.195996	0.00846929	0.756662	fatty acid desaturase 2	fads2	NP_571720	NM_131645	0006629 // lipid metabolic process // inferred from electronic annotation /// 0006633 // fatty acid biosynthetic process // inferred from electronic annotation /// 0006810 // transport // inferred from electronic annotation /// 0008610 // lipid biosynthetic process // inferred from electronic annotation /// 0022900 // electron transport chain // inferred from electronic annotation /// 0055114 // …	0005783 // endoplasmic reticulum // inferred from electronic annotation /// 0005789 // endoplasmic reticulum membrane // inferred from electronic annotation /// 0016020 // membrane // inferred from electronic annotation /// 0016021 // integral to membrane // inferred from electronic annotation	0005506 // iron ion binding // inferred from electronic annotation /// 0016491 // oxidoreductase activity // inferred from electronic annotation /// 0016717 // oxidoreductase activity, acting on paired donors, with oxidation of a pair of donors resulting in the reduction of molecular oxygen to two molecules of water // inferred from electronic annotation /// 0020037 // heme binding // inferred fr…	---	ENSDARP00000022396 // span:146-168,265-284,304-326 // numtm:3 /// ENSDARP00000103548 // span:123-145,242-261,281-303 // numtm:3 /// ENSDARP00000107822 // span:123-145,242-261,281-303 // numtm:3 /// ENSDARP00000110187 // span:15-37 // numtm:1
Dr.8581.1.S1_at	0.0211229	-0.0550232	0.763807	0.441389	0.100603	proteasome activator subunit 3	psme3	NP_571451	NM_131376	---	0000502 // proteasome complex // inferred from electronic annotation /// 0008537 // proteasome activator complex // inferred from electronic annotation	---	---	---
Dr.24196.1.S1_at	-0.151681	0.124989	0.273942	0.361455	0.834461	ELAV (embryonic lethal, abnormal vision, Drosophila)-like 1 (Hu antigen R)	elavl1	NP_571527	NM_131452	---	0030529 // ribonucleoprotein complex // inferred from electronic annotation	0000166 // nucleotide binding // inferred from electronic annotation /// 0003676 // nucleic acid binding // inferred from electronic annotation /// 0003723 // RNA binding // inferred from electronic annotation	---	---
Dr.7876.1.S1_at	-0.0143118	-0.121404	0.791016	0.0485862	0.580783	bladder cancer associated protein	blcap	NP_571568	NM_131493	---	0016020 // membrane // inferred from electronic annotation /// 0016021 // integral to membrane // inferred from electronic annotation	---	---	ENSDARP00000068337 // span:20-38,45-67 // numtm:2
Dr.25119.1.S1_s_at	-0.147874	0.0927067	0.142358	0.337529	0.969915	junction plakoglobin /// junction plakoglobin-like	jup /// LOC100329412	NP_571252 /// XP_002663758	NM_131177 /// XM_002663712	0003181 // atrioventricular valve morphogenesis // inferred from mutant phenotype /// 0003308 // negative regulation of Wnt receptor signaling pathway involved in heart development // inferred from genetic interaction /// 0007155 // cell adhesion // inferred by curator /// 0007507 // heart development // inferred from mutant phenotype /// 0030178 // negative regulation of Wnt receptor signaling p…	0005634 // nucleus // inferred from direct assay /// 0005913 // cell-cell adherens junction // inferred from direct assay /// 0016342 // catenin complex // inferred from direct assay /// 0030057 // desmosome // inferred from direct assay	0005488 // binding // inferred from electronic annotation	---	---
Dr.7714.1.S1_at	0.070322	0.343656	0.798002	0.232055	0.80056	ets variant 5b	etv5b	NP_571280	NM_131205	0006355 // regulation of transcription, DNA-dependent // inferred from electronic annotation	0005634 // nucleus // inferred from electronic annotation	0003677 // DNA binding // inferred from electronic annotation /// 0003700 // sequence-specific DNA binding transcription factor activity // inferred from electronic annotation /// 0043565 // sequence-specific DNA binding // inferred from direct assay /// 0043565 // sequence-specific DNA binding // inferred from electronic annotation	---	---
Dr.3763.1.S1_at	-0.179232	0.428645	0.128305	0.00365172	0.1501	LIM domain and actin binding 1	lima1	NP_571739	NM_131664	---	---	0008270 // zinc ion binding // inferred from electronic annotation /// 0046872 // metal ion binding // inferred from electronic annotation	---	---
Dr.2550.1.S1_s_at	0.00440121	-0.116341	0.957388	0.183114	0.448792	C-terminal binding protein 2	ctbp2	NP_001182420 /// NP_571790	NM_001195491 /// NM_131715	0007416 // synapse assembly // inferred from mutant phenotype /// 0008152 // metabolic process // inferred from electronic annotation /// 0043010 // camera-type eye development // inferred from mutant phenotype	---	0003824 // catalytic activity // inferred from electronic annotation /// 0005488 // binding // inferred from electronic annotation /// 0016616 // oxidoreductase activity, acting on the CH-OH group of donors, NAD or NADP as acceptor // inferred from electronic annotation /// 0048037 // cofactor binding // inferred from electronic annotation /// 0051287 // NAD or NADH binding // inferred from elect…	---	---
Dr.1831.1.S1_at	-0.135946	-0.0570898	0.262533	0.626407	0.553871	lunatic fringe homolog	lfng	NP_571046	NM_130971	0007219 // Notch signaling pathway // inferred from electronic annotation /// 0007275 // multicellular organismal development // inferred from electronic annotation /// 0007389 // pattern specification process // inferred from electronic annotation /// 0007399 // nervous system development // inferred from electronic annotation /// 0030154 // cell differentiation // inferred from electronic annot…	0000139 // Golgi membrane // inferred from electronic annotation /// 0005794 // Golgi apparatus // inferred from electronic annotation /// 0016020 // membrane // inferred from electronic annotation /// 0016021 // integral to membrane // inferred from electronic annotation /// 0030173 // integral to Golgi membrane // inferred from electronic annotation	0016740 // transferase activity // inferred from electronic annotation /// 0016757 // transferase activity, transferring glycosyl groups // inferred from electronic annotation /// 0033829 // O-fucosylpeptide 3-beta-N-acetylglucosaminyltransferase activity // inferred from electronic annotation	---	ENSDARP00000031031 // span:9-28 // numtm:1
Dr.172.1.S1_at	0.000654221	0.174573	0.992823	0.038342	0.994476	transient receptor potential cation channel, subfamily C, member 4 associated protein a	trpc4apa	NP_571644	NM_131569	0006461 // protein complex assembly // inferred from sequence or structural similarity /// 0006886 // intracellular protein transport // inferred from sequence or structural similarity /// 0015833 // peptide transport // inferred from sequence or structural similarity /// 0019885 // antigen processing and presentation of endogenous peptide antigen via MHC class I // inferred from sequence or stru…	0005788 // endoplasmic reticulum lumen // inferred from sequence or structural similarity /// 0005829 // cytosol // inferred from sequence or structural similarity	0005488 // binding // inferred from electronic annotation /// 0005524 // ATP binding // inferred from sequence or structural similarity /// 0015197 // peptide transporter activity // inferred from sequence or structural similarity /// 0015433 // peptide antigen-transporting ATPase activity // inferred from sequence or structural similarity /// 0042288 // MHC class I protein binding // inferred fr…	---	---
Dr.18267.1.S1_at	-0.13831	0.156898	0.661041	0.619536	0.797927	creatine kinase, muscle a	ckma	NP_571007	NM_130932	---	---	0000166 // nucleotide binding // inferred from electronic annotation /// 0003824 // catalytic activity // inferred from electronic annotation /// 0005524 // ATP binding // inferred from electronic annotation /// 0016301 // kinase activity // inferred from electronic annotation /// 0016740 // transferase activity // inferred from electronic annotation /// 0016772 // transferase activity, transferr…	---	---
Dr.20610.1.S1_at	0.0486872	-0.19544	0.698663	0.145817	0.422951	claudin 7b	cldn7b	NP_571712	NM_131637	---	0005886 // plasma membrane // inferred from electronic annotation /// 0005923 // tight junction // inferred from electronic annotation /// 0016020 // membrane // inferred from electronic annotation /// 0016021 // integral to membrane // inferred from electronic annotation /// 0030054 // cell junction // inferred from electronic annotation	0005198 // structural molecule activity // inferred from electronic annotation	---	ENSDARP00000004546 // span:5-27,80-102,123-145,165-187 // numtm:4
Dr.20610.1.S1_s_at	-0.0980267	-0.449322	0.538651	0.0185945	0.993499	claudin 7b	cldn7b	NP_571712	NM_131637	---	0005886 // plasma membrane // inferred from electronic annotation /// 0005923 // tight junction // inferred from electronic annotation /// 0016020 // membrane // inferred from electronic annotation /// 0016021 // integral to membrane // inferred from electronic annotation /// 0030054 // cell junction // inferred from electronic annotation	0005198 // structural molecule activity // inferred from electronic annotation	---	ENSDARP00000004546 // span:5-27,80-102,123-145,165-187 // numtm:4
Dr.10306.1.S1_at	0.237224	-0.110578	0.0829966	0.382932	0.911175	ets variant gene 6 (TEL oncogene)	etv6	NP_571907	NM_131832	0006355 // regulation of transcription, DNA-dependent // inferred from electronic annotation	0005634 // nucleus // inferred from electronic annotation	0003677 // DNA binding // inferred from electronic annotation /// 0003700 // sequence-specific DNA binding transcription factor activity // inferred from electronic annotation /// 0043565 // sequence-specific DNA binding // inferred from electronic annotation	---	---
Dr.5112.1.S2_at	0.0400972	0.395437	0.712353	0.00548063	0.217201	SRY-box containing gene 11b	sox11b	NP_571412	NM_131337	---	0005634 // nucleus // inferred from electronic annotation	0003677 // DNA binding // inferred from electronic annotation	---	---
Dr.5112.1.S1_at	0.047935	0.461146	0.701964	0.00511671	0.207871	SRY-box containing gene 11b	sox11b	NP_571412	NM_131337	---	0005634 // nucleus // inferred from electronic annotation	0003677 // DNA binding // inferred from electronic annotation	---	---
Dr.5112.1.S3_at	-0.0180197	0.242498	0.939044	0.319258	0.143659	---	---	---	---	---	---	---	---	---
Dr.4763.1.S2_at	0.105081	0.196165	0.0861836	0.00648011	0.14216	SRY-box containing gene 11a	sox11a	NP_571411	NM_131336	---	0005634 // nucleus // inferred from electronic annotation	0003677 // DNA binding // inferred from electronic annotation	---	---
Dr.4763.1.S1_at	0.0938225	0.204883	0.458525	0.127428	0.7751	SRY-box containing gene 11a	sox11a	NP_571411	NM_131336	---	0005634 // nucleus // inferred from electronic annotation	0003677 // DNA binding // inferred from electronic annotation	---	---
Dr.19274.1.S1_at	-0.214496	0.0595465	0.00455317	0.31066	0.0981813	DEAD/H (Asp-Glu-Ala-Asp/His) box polypeptide 19 (DBP5 homolog, yeast)	ddx19	NP_775365	NM_173258	---	---	0003676 // nucleic acid binding // inferred from electronic annotation /// 0004386 // helicase activity // inferred from electronic annotation /// 0005524 // ATP binding // inferred from electronic annotation /// 0008026 // ATP-dependent helicase activity // inferred from electronic annotation /// 0016787 // hydrolase activity // inferred from electronic annotation	---	---
Dr.19274.1.S2_at	-0.171215	0.0697632	0.0404634	0.348943	0.603429	DEAD/H (Asp-Glu-Ala-Asp/His) box polypeptide 19 (DBP5 homolog, yeast)	ddx19	NP_775365	NM_173258	---	---	0003676 // nucleic acid binding // inferred from electronic annotation /// 0004386 // helicase activity // inferred from electronic annotation /// 0005524 // ATP binding // inferred from electronic annotation /// 0008026 // ATP-dependent helicase activity // inferred from electronic annotation /// 0016787 // hydrolase activity // inferred from electronic annotation	---	---
Dr.12506.1.S1_at	-0.0097332	0.0904017	0.706782	0.00676317	0.731752	casein kinase 2 beta	ck2b	NP_571262	NM_131187	0016055 // Wnt receptor signaling pathway // inferred from electronic annotation	0005956 // protein kinase CK2 complex // inferred from electronic annotation	0016301 // kinase activity // inferred from electronic annotation /// 0019887 // protein kinase regulator activity // inferred from electronic annotation	---	---
Dr.813.1.S1_at	-0.124582	0.373267	0.592355	0.13332	0.774689	acetyl-CoA acetyltransferase 2	acat2	NP_571445	NM_131370	0008152 // metabolic process // inferred from electronic annotation	---	0003824 // catalytic activity // inferred from electronic annotation /// 0016740 // transferase activity // inferred from electronic annotation /// 0016747 // transferase activity, transferring acyl groups other than amino-acyl groups // inferred from electronic annotation	---	---
Dr.7597.1.S1_at	0.169329	0.538341	0.665917	0.19202	0.66854	oxytocin-like	oxtl	NP_840076	NM_178291	---	0005576 // extracellular region // inferred from electronic annotation	0005179 // hormone activity // inferred from electronic annotation /// 0005185 // neurohypophyseal hormone activity // inferred from electronic annotation	IPR000981 // Neurohypophysial hormone // 0.041	ENSDARP00000062884 // span:4-26 // numtm:1
Dr.556.1.S1_at	0.0291328	-0.121069	0.684005	0.117426	0.929936	neurogenic differentiation	neurod	NP_571053	NM_130978	0006350 // transcription // inferred from electronic annotation /// 0007275 // multicellular organismal development // inferred from electronic annotation /// 0007399 // nervous system development // inferred from electronic annotation /// 0030154 // cell differentiation // inferred from electronic annotation /// 0045449 // regulation of transcription // inferred from electronic annotation /// 00…	0005634 // nucleus // inferred from electronic annotation /// 0005737 // cytoplasm // inferred from electronic annotation	0003677 // DNA binding // inferred from electronic annotation /// 0030528 // transcription regulator activity // inferred from electronic annotation	---	---
Dr.7215.1.S1_at	-0.107982	-0.0771875	0.0171877	0.0646475	0.0712727	mitochondrial carrier homolog 2	mtch2	NP_571457	NM_131382	0006810 // transport // inferred from electronic annotation /// 0055085 // transmembrane transport // inferred from electronic annotation	0016020 // membrane // inferred from electronic annotation /// 0016021 // integral to membrane // inferred from electronic annotation	0005488 // binding // inferred from electronic annotation	---	---
Dr.361.1.S1_at	0.185261	0.159934	0.0633648	0.0999838	0.401225	histone H3-like centromeric protein A /// selenoprotein H	cenpa /// seph	NP_001157712 /// NP_835234	NM_001164240 /// NM_178133	0006334 // nucleosome assembly // inferred from electronic annotation /// 0045454 // cell redox homeostasis // inferred from electronic annotation	0000775 // chromosome, centromeric region // inferred from electronic annotation /// 0000776 // kinetochore // inferred from electronic annotation /// 0000777 // condensed chromosome kinetochore // inferred from electronic annotation /// 0000786 // nucleosome // inferred from electronic annotation /// 0005634 // nucleus // inferred from electronic annotation	0003677 // DNA binding // inferred from electronic annotation /// 0008430 // selenium binding // inferred from electronic annotation	---	---
Dr.5719.1.A1_at	0.120763	0.0104451	0.145207	0.892427	0.781679	claudin d	cldnd	NP_851295	NM_180964	0016338 // calcium-independent cell-cell adhesion // inferred from sequence or structural similarity	0005886 // plasma membrane // inferred from electronic annotation /// 0005923 // tight junction // inferred from electronic annotation /// 0005923 // tight junction // inferred from sequence or structural similarity /// 0016020 // membrane // inferred from electronic annotation /// 0016021 // integral to membrane // inferred from electronic annotation /// 0030054 // cell junction // inferred from…	0005198 // structural molecule activity // inferred from electronic annotation /// 0042802 // identical protein binding // inferred from sequence or structural similarity	---	GENSCAN00000015086 // span:5-27,80-102,117-139,160-182 // numtm:4 /// ENSDARP00000025766 // span:5-27,80-102,117-139,160-182 // numtm:4
Dr.5206.1.S1_at	-0.363306	0.0530581	0.0521293	0.747786	0.91256	aldehyde dehydrogenase 1 family, member A2	aldh1a2	NP_571925	NM_131850	0001889 // liver development // inferred from mutant phenotype /// 0007368 // determination of left/right symmetry // inferred from mutant phenotype /// 0008152 // metabolic process // inferred from electronic annotation /// 0009952 // anterior/posterior pattern formation // inferred from mutant phenotype /// 0022010 // central nervous system myelination // inferred from mutant phenotype /// 0022…	---	0016491 // oxidoreductase activity // inferred from electronic annotation	---	---
Dr.1047.1.S1_at	-0.214232	0.295909	0.203122	0.0918822	0.352751	thymidylate synthase	tyms	NP_571835	NM_131760	0006231 // dTMP biosynthetic process // inferred from direct assay /// 0006231 // dTMP biosynthetic process // inferred from electronic annotation /// 0009165 // nucleotide biosynthetic process // inferred from electronic annotation /// 0060041 // retina development in camera-type eye // inferred from mutant phenotype	---	0004799 // thymidylate synthase activity // inferred from direct assay /// 0004799 // thymidylate synthase activity // inferred from electronic annotation /// 0008168 // methyltransferase activity // inferred from electronic annotation /// 0016740 // transferase activity // inferred from electronic annotation /// 0042083 // 5,10-methylenetetrahydrofolate-dependent methyltransferase activity // in…	---	---
Dr.4649.1.A1_a_at	0.107058	0.0491581	0.0888827	0.39994	0.0778708	polyhomeotic-like 2 (Drosophila)	phc2	NP_001129960 /// NP_694490	NM_001136488 /// NM_152958	0007275 // multicellular organismal development // inferred from electronic annotation	0005634 // nucleus // inferred from electronic annotation	0003677 // DNA binding // inferred from electronic annotation /// 0008270 // zinc ion binding // inferred from electronic annotation /// 0046872 // metal ion binding // inferred from electronic annotation	---	---
Dr.2615.1.S1_at	0.0447483	0.0675888	0.509374	0.327427	0.569192	amyloid beta (A4) precursor protein b	appb	NP_690842	NM_152886	0060026 // convergent extension // inferred from genetic interaction /// 0060026 // convergent extension // inferred from mutant phenotype	0016021 // integral to membrane // inferred from electronic annotation	0004867 // serine-type endopeptidase inhibitor activity // inferred from electronic annotation /// 0005488 // binding // inferred from electronic annotation	---	ENSDARP00000072367 // span:625-647 // numtm:1 /// ENSDARP00000072360 // span:293-315 // numtm:1 /// ENSDARP00000112424 // span:293-315 // numtm:1
Dr.345.1.S1_at	-0.162536	0.058445	0.225237	0.649172	0.660927	unc-45 homolog B (C. elegans)	unc45b	NP_705959	NM_153673	0007519 // skeletal muscle tissue development // inferred from mutant phenotype /// 0030239 // myofibril assembly // inferred from mutant phenotype /// 0048738 // cardiac muscle tissue development // inferred from mutant phenotype /// 0060538 // skeletal muscle organ development // inferred from mutant phenotype	0005737 // cytoplasm // inferred from direct assay /// 0030018 // Z disc // inferred from direct assay	0005488 // binding // inferred from electronic annotation /// 0005515 // protein binding // inferred from physical interaction	---	---
Dr.981.1.S1_at	-0.00198412	-0.354708	0.992031	0.102729	0.497191	ETS-related factor1	ef1	NP_571234	NM_131159	0006355 // regulation of transcription, DNA-dependent // inferred from electronic annotation	0005634 // nucleus // inferred from electronic annotation	0003677 // DNA binding // inferred from electronic annotation /// 0003700 // sequence-specific DNA binding transcription factor activity // inferred from electronic annotation /// 0043565 // sequence-specific DNA binding // inferred from electronic annotation	---	---
Dr.1449.1.S1_at	-0.152224	0.0742483	0.0966069	0.385472	0.846997	fatty acid binding protein 10a, liver basic	fabp10a	NP_694492	NM_152960	0006810 // transport // inferred from electronic annotation	0005737 // cytoplasm // inferred from electronic annotation	0005215 // transporter activity // inferred from electronic annotation /// 0005488 // binding // inferred from electronic annotation /// 0008289 // lipid binding // inferred from electronic annotation /// 0032052 // bile acid binding // inferred from direct assay	---	---
Dr.3448.1.S1_at	-0.0363989	-0.087513	0.909874	0.785922	0.571103	Kruppel-like factor 2a	klf2a	NP_571931	NM_131856	---	0005622 // intracellular // inferred from electronic annotation	0003676 // nucleic acid binding // inferred from electronic annotation /// 0008270 // zinc ion binding // inferred from electronic annotation	---	---
Dr.13168.1.S1_at	-0.154972	0.156136	0.0675366	0.0658879	0.595362	nuclear cap binding protein subunit 2	ncbp2	NP_775356	NM_173249	0000184 // nuclear-transcribed mRNA catabolic process, nonsense-mediated decay // inferred from electronic annotation /// 0006370 // mRNA capping // inferred from electronic annotation /// 0006397 // mRNA processing // inferred from electronic annotation /// 0006408 // snRNA export from nucleus // inferred from sequence or structural similarity /// 0006417 // regulation of translation // inferred…	0005634 // nucleus // inferred from electronic annotation /// 0005737 // cytoplasm // inferred from electronic annotation	0000166 // nucleotide binding // inferred from electronic annotation /// 0003676 // nucleic acid binding // inferred from electronic annotation /// 0003723 // RNA binding // inferred from electronic annotation	---	---
Dr.20916.1.A1_at	0.200398	-0.00780678	0.319517	0.968032	0.33485	NOP58 ribonucleoprotein homolog (yeast)	nop58	NP_001009889	NM_001009889	0006355 // regulation of transcription, DNA-dependent // inferred from electronic annotation /// 0007275 // multicellular organismal development // inferred from electronic annotation /// 0045449 // regulation of transcription // inferred from electronic annotation	0005634 // nucleus // inferred from electronic annotation	0003677 // DNA binding // inferred from electronic annotation /// 0003700 // sequence-specific DNA binding transcription factor activity // inferred from electronic annotation /// 0008270 // zinc ion binding // inferred from electronic annotation /// 0030528 // transcription regulator activity // inferred from electronic annotation /// 0043565 // sequence-specific DNA binding // inferred from ele…	---	---
Dr.10671.1.S1_at	0.143036	-0.0607228	0.373079	0.699264	0.859871	steroidogenic acute regulatory protein	star	NP_571738	NM_131663	0006694 // steroid biosynthetic process // inferred from electronic annotation /// 0006810 // transport // inferred from electronic annotation /// 0006869 // lipid transport // inferred from electronic annotation	0005739 // mitochondrion // inferred from electronic annotation	0008289 // lipid binding // inferred from electronic annotation /// 0015485 // cholesterol binding // inferred from electronic annotation /// 0017127 // cholesterol transporter activity // inferred from electronic annotation	---	---
Dr.4925.1.S1_at	-0.729974	-0.277458	0.000591214	0.0710193	0.542184	cytoglobin 1	cygb1	NP_694484	NM_152952	0006810 // transport // inferred from electronic annotation /// 0015671 // oxygen transport // inferred from electronic annotation /// 0046686 // response to cadmium ion // inferred from expression pattern	0005737 // cytoplasm // inferred from electronic annotation	0005344 // oxygen transporter activity // inferred from electronic annotation /// 0005506 // iron ion binding // inferred from electronic annotation /// 0019825 // oxygen binding // inferred from electronic annotation /// 0020037 // heme binding // inferred from electronic annotation /// 0046872 // metal ion binding // inferred from electronic annotation	---	---
Dr.4925.1.S1_x_at	-0.706128	-0.153672	0.00318077	0.392127	0.93192	cytoglobin 1	cygb1	NP_694484	NM_152952	0006810 // transport // inferred from electronic annotation /// 0015671 // oxygen transport // inferred from electronic annotation /// 0046686 // response to cadmium ion // inferred from expression pattern	0005737 // cytoplasm // inferred from electronic annotation	0005344 // oxygen transporter activity // inferred from electronic annotation /// 0005506 // iron ion binding // inferred from electronic annotation /// 0019825 // oxygen binding // inferred from electronic annotation /// 0020037 // heme binding // inferred from electronic annotation /// 0046872 // metal ion binding // inferred from electronic annotation	---	---
Dr.1307.1.S1_at	-0.12685	-0.0221646	0.329435	0.860531	0.989992	forkhead box A3	foxa3	NP_571374	NM_131299	0006350 // transcription // inferred from electronic annotation /// 0006355 // regulation of transcription, DNA-dependent // inferred from electronic annotation /// 0007420 // brain development // inferred from genetic interaction /// 0021999 // neural plate anterior/posterior regionalization // inferred from genetic interaction /// 0045449 // regulation of transcription // inferred from electron…	0005634 // nucleus // inferred from electronic annotation	0003677 // DNA binding // inferred from electronic annotation /// 0003700 // sequence-specific DNA binding transcription factor activity // inferred from electronic annotation /// 0043565 // sequence-specific DNA binding // inferred from electronic annotation	---	---
DrAffx.1.85.S1_s_at	-0.0294428	0.253054	0.782334	0.0395754	0.880771	hemoglobin beta embryonic-1.1 /// embryonic 1 beta-globin family member /// similar to embryonic 1 beta-globin /// si:busm1-118j2.5	hbbe1.1 /// LOC573653 /// MGC173646 /// si:busm1-118j2.5	NP_001073562 /// NP_001091054 /// NP_001096600 /// NP_571834 /// NP_932339 /// XP_001332190	NM_001080093 /// NM_001097585 /// NM_001103130 /// NM_131759 /// NM_198073 /// XM_001332154	0006810 // transport // inferred from electronic annotation /// 0015671 // oxygen transport // inferred from electronic annotation	0005833 // hemoglobin complex // inferred from electronic annotation	0005344 // oxygen transporter activity // inferred from electronic annotation /// 0005506 // iron ion binding // inferred from electronic annotation /// 0019825 // oxygen binding // inferred from electronic annotation /// 0020037 // heme binding // inferred from electronic annotation /// 0046872 // metal ion binding // inferred from electronic annotation	---	---
Dr.14516.1.A1_at	0.0226116	0.282621	0.888246	0.107369	0.638723	nanos homolog	nanos	NP_571953	NM_131878	0001555 // oocyte growth // inferred from mutant phenotype /// 0007292 // female gamete generation // inferred from mutant phenotype	---	0003676 // nucleic acid binding // inferred from electronic annotation /// 0003723 // RNA binding // inferred from electronic annotation /// 0008270 // zinc ion binding // inferred from electronic annotation	---	---
Dr.20815.1.S1_at	-6.81877e-05	-0.083159	0.999594	0.539922	0.673454	alpha-tropomyosin	tpma	NP_571180	NM_131105	---	0005737 // cytoplasm // inferred from electronic annotation /// 0005856 // cytoskeleton // inferred from electronic annotation	0003779 // actin binding // inferred from electronic annotation	---	---
Dr.642.1.S1_at	-0.150157	0.168078	0.0985503	0.0697882	0.315594	myosin, light polypeptide 7, regulatory	myl7	NP_571404	NM_131329	0045214 // sarcomere organization // inferred from mutant phenotype /// 0045823 // positive regulation of heart contraction // inferred from mutant phenotype /// 0048738 // cardiac muscle tissue development // inferred from mutant phenotype /// 0055004 // atrial cardiac myofibril development // inferred from mutant phenotype /// 0055005 // ventricular cardiac myofibril development // inferred fro…	---	0005509 // calcium ion binding // inferred from electronic annotation	---	---
Dr.258.1.S1_at	-0.0925334	-0.14976	0.345647	0.143502	0.177129	POU domain, class 5, transcription factor 1	pou5f1	NP_571187	NM_131112	0001706 // endoderm formation // inferred from mutant phenotype /// 0006350 // transcription // inferred from electronic annotation /// 0006355 // regulation of transcription, DNA-dependent // inferred from electronic annotation /// 0007275 // multicellular organismal development // inferred from electronic annotation /// 0007398 // ectoderm development // inferred from mutant phenotype /// 00074…	0005634 // nucleus // inferred from electronic annotation	0003677 // DNA binding // inferred from electronic annotation /// 0003700 // sequence-specific DNA binding transcription factor activity // inferred from electronic annotation /// 0003700 // sequence-specific DNA binding transcription factor activity // inferred from genetic interaction /// 0030528 // transcription regulator activity // inferred from electronic annotation /// 0043565 // sequence-…	---	---
Dr.10711.1.S1_at	0.147155	0.0504713	0.0468674	0.444014	0.539592	C-terminal binding protein 1	ctbp1	NP_571789	NM_131714	0008152 // metabolic process // inferred from electronic annotation	---	0003824 // catalytic activity // inferred from electronic annotation /// 0005488 // binding // inferred from electronic annotation /// 0016616 // oxidoreductase activity, acting on the CH-OH group of donors, NAD or NADP as acceptor // inferred from electronic annotation /// 0048037 // cofactor binding // inferred from electronic annotation /// 0051287 // NAD or NADH binding // inferred from elect…	---	---
Dr.10711.1.S2_at	-0.116307	0.0754089	0.310288	0.502409	0.45385	C-terminal binding protein 1	ctbp1	NP_571789	NM_131714	0008152 // metabolic process // inferred from electronic annotation	---	0003824 // catalytic activity // inferred from electronic annotation /// 0005488 // binding // inferred from electronic annotation /// 0016616 // oxidoreductase activity, acting on the CH-OH group of donors, NAD or NADP as acceptor // inferred from electronic annotation /// 0048037 // cofactor binding // inferred from electronic annotation /// 0051287 // NAD or NADH binding // inferred from elect…	---	---
Dr.10711.1.S3_at	0.0350733	-0.0370016	0.62952	0.61109	0.782696	---	---	---	---	---	---	---	---	---
Dr.10319.1.S1_at	0.0874424	0.0261927	0.144629	0.641189	0.852477	si:dkey-117n7.5	si:dkey-117n7.5	NP_001038359	NM_001044894	0006810 // transport // inferred from electronic annotation /// 0006886 // intracellular protein transport // inferred from electronic annotation /// 0015031 // protein transport // inferred from electronic annotation /// 0016192 // vesicle-mediated transport // inferred from electronic annotation	0000139 // Golgi membrane // inferred from electronic annotation /// 0005737 // cytoplasm // inferred from electronic annotation /// 0005794 // Golgi apparatus // inferred from electronic annotation /// 0005798 // Golgi-associated vesicle // inferred from electronic annotation /// 0016020 // membrane // inferred from electronic annotation /// 0030117 // membrane coat // inferred from electronic a…	0004867 // serine-type endopeptidase inhibitor activity // inferred from electronic annotation /// 0005198 // structural molecule activity // inferred from electronic annotation /// 0005488 // binding // inferred from electronic annotation /// 0005515 // protein binding // inferred from electronic annotation	---	---
Dr.4926.1.S1_at	0.0153513	0.035902	0.851164	0.662413	0.339218	pre-B-cell leukemia transcription factor 4	pbx4	NP_571522	NM_131447	0001755 // neural crest cell migration // inferred from mutant phenotype /// 0001764 // neuron migration // inferred from direct assay /// 0006355 // regulation of transcription, DNA-dependent // inferred from electronic annotation /// 0007411 // axon guidance // inferred from direct assay /// 0007420 // brain development // inferred from mutant phenotype /// 0030182 // neuron differentiation // …	0005634 // nucleus // inferred from electronic annotation /// 0005667 // transcription factor complex // inferred by curator	0003677 // DNA binding // inferred from direct assay /// 0003677 // DNA binding // inferred from electronic annotation /// 0003700 // sequence-specific DNA binding transcription factor activity // inferred from direct assay /// 0003700 // sequence-specific DNA binding transcription factor activity // inferred from electronic annotation /// 0005515 // protein binding // inferred from physical inte…	---	---
Dr.6295.1.S1_at	0.174217	0.568707	0.416499	0.0233128	0.497482	LIM domain only 4a	lmo4a	NP_817093	NM_177984	0030900 // forebrain development // inferred from direct assay /// 0030900 // forebrain development // inferred from mutant phenotype /// 0031076 // embryonic camera-type eye development // inferred from direct assay /// 0031076 // embryonic camera-type eye development // inferred from mutant phenotype	---	0008270 // zinc ion binding // inferred from electronic annotation /// 0046872 // metal ion binding // inferred from electronic annotation	---	---
Dr.12586.1.S1_at	-0.0241289	0.00637531	0.693807	0.916755	0.128017	H2A histone family, member V	h2afv	NP_705930	NM_153644	0006334 // nucleosome assembly // inferred from electronic annotation	0000786 // nucleosome // inferred from electronic annotation /// 0005634 // nucleus // inferred from electronic annotation	0003677 // DNA binding // inferred from electronic annotation	---	---
Dr.20386.1.S1_at	-0.121402	-0.203798	0.446476	0.215813	0.28836	hairy-related 4.1-like	LOC100149863	NP_001096598	NM_001103128	0001757 // somite specification // inferred from mutant phenotype /// 0006350 // transcription // inferred from electronic annotation /// 0006355 // regulation of transcription, DNA-dependent // inferred from electronic annotation /// 0007219 // Notch signaling pathway // inferred from mutant phenotype /// 0009952 // anterior/posterior pattern formation // inferred from genetic interaction /// 00…	0005634 // nucleus // inferred from electronic annotation	0003677 // DNA binding // inferred from electronic annotation /// 0003690 // double-stranded DNA binding // inferred from direct assay /// 0030528 // transcription regulator activity // inferred from electronic annotation	---	---
Dr.3771.1.S2_at	-0.0952187	-0.0750446	0.446178	0.545386	0.376077	claudin 12	cldn12	NP_571848	NM_131773	---	0016020 // membrane // inferred from electronic annotation /// 0016021 // integral to membrane // inferred from electronic annotation	---	---	ENSDARP00000107002 // span:12-34,83-105,126-148,176-198 // numtm:4
Dr.3771.1.S1_at	-0.244461	0.00171089	0.230877	0.992983	0.220328	claudin 12	cldn12	NP_571848	NM_131773	---	0016020 // membrane // inferred from electronic annotation /// 0016021 // integral to membrane // inferred from electronic annotation	---	---	ENSDARP00000107002 // span:12-34,83-105,126-148,176-198 // numtm:4 /// ENSDARP00000014514 // span:12-34,83-105,126-148,176-198 // numtm:4
Dr.2532.1.S1_at	0.0925226	-0.0620785	0.0153516	0.0733913	0.0702969	protein kinase C, iota	prkci	NP_571930	NM_131855	0000132 // establishment of mitotic spindle orientation // inferred from mutant phenotype /// 0001738 // morphogenesis of a polarized epithelium // inferred from mutant phenotype /// 0001841 // neural tube formation // inferred from genetic interaction /// 0006468 // protein phosphorylation // inferred from electronic annotation /// 0006612 // protein targeting to membrane // inferred from sequen…	0000133 // polarisome // inferred from sequence or structural similarity /// 0005634 // nucleus // inferred from sequence or structural similarity /// 0005829 // cytosol // inferred from sequence or structural similarity /// 0005915 // zonula adherens // inferred from direct assay /// 0031226 // intrinsic to plasma membrane // inferred from direct assay	0000166 // nucleotide binding // inferred from electronic annotation /// 0004672 // protein kinase activity // inferred from electronic annotation /// 0004674 // protein serine/threonine kinase activity // inferred from electronic annotation /// 0004674 // protein serine/threonine kinase activity // inferred from sequence or structural similarity /// 0004697 // protein kinase C activity // inferr…	IPR001245 // Tyrosine protein kinase // 1.2E-16	---
Dr.62.1.S1_at	0.143653	-0.252097	0.340491	0.113191	0.80398	no arches	nar	NP_571084	NM_131009	0042462 // eye photoreceptor cell development // inferred from mutant phenotype	---	0003676 // nucleic acid binding // inferred from electronic annotation /// 0008270 // zinc ion binding // inferred from electronic annotation /// 0046872 // metal ion binding // inferred from electronic annotation	---	---
Dr.106.1.S1_at	0.27992	0.549851	0.587024	0.298647	0.381063	heat shock protein 47	hsp47	NP_571279	NM_131204	0006950 // response to stress // inferred from electronic annotation	0005783 // endoplasmic reticulum // inferred from electronic annotation	0004867 // serine-type endopeptidase inhibitor activity // inferred from electronic annotation	---	---
Dr.4572.1.S1_at	0.0493898	0.0749369	0.691165	0.549325	0.107326	thrombospondin 4b	thbs4b	NP_775333	NM_173226	0007155 // cell adhesion // inferred from electronic annotation /// 0007160 // cell-matrix adhesion // non-traceable author statement /// 0016337 // cell-cell adhesion // non-traceable author statement	0005576 // extracellular region // inferred from electronic annotation /// 0005576 // extracellular region // non-traceable author statement	0005198 // structural molecule activity // inferred from electronic annotation /// 0005509 // calcium ion binding // inferred from electronic annotation /// 0005509 // calcium ion binding // non-traceable author statement /// 0008201 // heparin binding // non-traceable author statement	---	---
Dr.8290.1.S1_at	0.103977	-0.0648747	0.167656	0.371498	0.612229	protein tyrosine phosphatase, non-receptor type 1	ptpn1	NP_570999	NM_130924	0006470 // protein dephosphorylation // inferred from electronic annotation /// 0016311 // dephosphorylation // inferred from electronic annotation	---	0004721 // phosphoprotein phosphatase activity // inferred from electronic annotation /// 0004725 // protein tyrosine phosphatase activity // inferred from electronic annotation /// 0016787 // hydrolase activity // inferred from electronic annotation /// 0016791 // phosphatase activity // inferred from electronic annotation	IPR000340 // Dual specificity protein phosphatase // 6.0E-4	---
Dr.8966.1.S1_at	-0.0225449	0.0709839	0.802934	0.440118	0.406908	vacuolar protein sorting protein 18	vps18	NP_775352	NM_173245	0006810 // transport // inferred from electronic annotation /// 0007275 // multicellular organismal development // inferred from electronic annotation /// 0007634 // optokinetic behavior // inferred from mutant phenotype /// 0008333 // endosome to lysosome transport // inferred from mutant phenotype /// 0015031 // protein transport // inferred from electronic annotation /// 0015721 // bile acid a…	0005764 // lysosome // inferred from electronic annotation /// 0005765 // lysosomal membrane // inferred from electronic annotation /// 0005768 // endosome // inferred from electronic annotation /// 0016020 // membrane // inferred from electronic annotation /// 0031902 // late endosome membrane // inferred from electronic annotation	0005488 // binding // inferred from electronic annotation /// 0005515 // protein binding // inferred from electronic annotation /// 0008270 // zinc ion binding // inferred from electronic annotation /// 0046872 // metal ion binding // inferred from electronic annotation	---	---
Dr.11575.1.S1_at	0.0239039	0.0495045	0.811687	0.623828	0.978005	TAL1 (SCL) interrupting locus	stil	NP_775351	NM_173244	0007052 // mitotic spindle organization // inferred from mutant phenotype /// 0007275 // multicellular organismal development // inferred from electronic annotation /// 0010171 // body morphogenesis // inferred from mutant phenotype /// 0051225 // spindle assembly // inferred from mutant phenotype	0005737 // cytoplasm // inferred from electronic annotation	---	---	---
Dr.554.1.S1_at	0.0303574	-0.0087471	0.722947	0.918328	0.24115	quaking	qk	NP_571299	NM_131224	0006397 // mRNA processing // inferred from electronic annotation /// 0006417 // regulation of translation // inferred from electronic annotation /// 0006810 // transport // inferred from electronic annotation /// 0007275 // multicellular organismal development // inferred from electronic annotation /// 0008380 // RNA splicing // inferred from electronic annotation /// 0030154 // cell differentia…	0005634 // nucleus // inferred from electronic annotation /// 0005737 // cytoplasm // inferred from electronic annotation	0003723 // RNA binding // inferred from electronic annotation /// 0017124 // SH3 domain binding // inferred from electronic annotation	---	---
Dr.2291.1.S1_at	-0.0762558	0.444516	0.650463	0.025313	0.614265	MCM2 minichromosome maintenance deficient 2, mitotin (S. cerevisiae)	mcm2	NP_775364	NM_173257	0006260 // DNA replication // inferred from electronic annotation /// 0006270 // DNA-dependent DNA replication initiation // inferred from electronic annotation /// 0060041 // retina development in camera-type eye // inferred from mutant phenotype	0005634 // nucleus // inferred from electronic annotation	0000166 // nucleotide binding // inferred from electronic annotation /// 0003677 // DNA binding // inferred from electronic annotation /// 0003682 // chromatin binding // inferred from direct assay /// 0005524 // ATP binding // inferred from electronic annotation	IPR000523 // Magnesium chelatase, ChlI subunit // 6.3E-4 /// IPR000523 // Magnesium chelatase, ChlI subunit // 6.3E-4 /// IPR000523 // Magnesium chelatase, ChlI subunit // 6.3E-4 /// IPR000523 // Magnesium chelatase, ChlI subunit // 6.3E-4	---
Dr.1557.1.S1_at	0.0866337	0.246154	0.569413	0.130368	0.458597	kinesin family member 11	kif11	NP_775368	NM_173261	0007018 // microtubule-based movement // inferred from electronic annotation	0005874 // microtubule // inferred from electronic annotation	0000166 // nucleotide binding // inferred from electronic annotation /// 0003774 // motor activity // inferred from electronic annotation /// 0003777 // microtubule motor activity // inferred from electronic annotation /// 0005524 // ATP binding // inferred from electronic annotation	---	---
Dr.18561.3.S1_a_at	0.0136585	0.290929	0.867672	0.00635578	0.793568	casein kinase 1, alpha 1	csnk1a1	NP_694483	NM_152951	0006468 // protein phosphorylation // inferred from direct assay /// 0006468 // protein phosphorylation // inferred from electronic annotation /// 0007507 // heart development // inferred from mutant phenotype /// 0018105 // peptidyl-serine phosphorylation // inferred from direct assay	0005634 // nucleus // inferred from direct assay /// 0005730 // nucleolus // inferred from direct assay /// 0005737 // cytoplasm // inferred from direct assay	0000166 // nucleotide binding // inferred from electronic annotation /// 0004672 // protein kinase activity // inferred from direct assay /// 0004672 // protein kinase activity // inferred from electronic annotation /// 0004674 // protein serine/threonine kinase activity // inferred from direct assay /// 0004674 // protein serine/threonine kinase activity // inferred from electronic annotation //…	IPR001245 // Tyrosine protein kinase // 3.0E-5	---
Dr.8233.1.S1_at	-0.0424395	-0.0919738	0.594537	0.264016	0.276035	T-box 2b	tbx2b	NP_571126	NM_131051	0001947 // heart looping // inferred from mutant phenotype /// 0006350 // transcription // inferred from electronic annotation /// 0006355 // regulation of transcription, DNA-dependent // inferred from electronic annotation /// 0007155 // cell adhesion // inferred from mutant phenotype /// 0007275 // multicellular organismal development // inferred from electronic annotation /// 0007420 // brain …	0005634 // nucleus // inferred from electronic annotation	0003677 // DNA binding // inferred from electronic annotation /// 0003700 // sequence-specific DNA binding transcription factor activity // inferred from electronic annotation	---	---
Dr.10202.1.S1_at	0.107572	0.070569	0.0387709	0.143956	0.652713	GA-binding protein transcription factor, alpha subunit	gabpa	NP_571662	NM_131587	0006355 // regulation of transcription, DNA-dependent // inferred from electronic annotation	0005634 // nucleus // inferred from electronic annotation	0003677 // DNA binding // inferred from electronic annotation /// 0003700 // sequence-specific DNA binding transcription factor activity // inferred from electronic annotation /// 0043565 // sequence-specific DNA binding // inferred from electronic annotation	---	---
Dr.19965.1.S1_at	-0.156843	0.221585	0.389669	0.234777	0.882754	fibronectin 1	fn1	NP_571595	NM_131520	0001756 // somitogenesis // inferred from genetic interaction /// 0001756 // somitogenesis // inferred from mutant phenotype /// 0001757 // somite specification // inferred from genetic interaction /// 0003007 // heart morphogenesis // inferred from mutant phenotype /// 0016337 // cell-cell adhesion // inferred from mutant phenotype /// 0035050 // embryonic heart tube development // inferred from…	0005576 // extracellular region // inferred from electronic annotation	---	---	---
Dr.4841.1.S1_at	0.111248	0.302696	0.433961	0.0553134	0.175803	serrate RNA effector molecule homolog (Arabidopsis)	srrt	NP_775345	NM_173238	0008283 // cell proliferation // inferred from sequence or structural similarity /// 0031047 // gene silencing by RNA // inferred from electronic annotation /// 0031053 // primary microRNA processing // inferred from sequence or structural similarity /// 0046685 // response to arsenic // inferred from sequence or structural similarity	0005634 // nucleus // inferred from electronic annotation /// 0005654 // nucleoplasm // inferred from electronic annotation /// 0005654 // nucleoplasm // inferred from sequence or structural similarity /// 0005737 // cytoplasm // inferred from electronic annotation /// 0005737 // cytoplasm // inferred from sequence or structural similarity	---	---	---
Dr.4556.1.S1_at	-0.00795937	0.212596	0.902872	0.0098643	0.391027	replication protein A2	rpa2	NP_571786	NM_131711	---	---	0003676 // nucleic acid binding // inferred from electronic annotation	---	---
Dr.12379.1.S1_at	0.0494757	0.174517	0.654349	0.139617	0.970557	interleukin 17 receptor D	il17rd	NP_705946	NM_153660	0000188 // inactivation of MAPK activity // inferred from mutant phenotype /// 0009953 // dorsal/ventral pattern formation // inferred from mutant phenotype /// 0040037 // negative regulation of fibroblast growth factor receptor signaling pathway // inferred from mutant phenotype	0016020 // membrane // inferred from electronic annotation /// 0016021 // integral to membrane // inferred from electronic annotation /// 0016021 // integral to membrane // inferred from sequence or structural similarity	0004872 // receptor activity // inferred from electronic annotation	---	ENSDARP00000089448 // span:7-24 // numtm:1 /// ENSDARP00000107809 // span:7-24 // numtm:1
Dr.10736.1.S1_at	-0.0318751	0.0897894	0.680211	0.262792	0.157274	tumor necrosis factor (ligand) superfamily, member 10 like	tnfsf10l	NP_571918	NM_131843	0006917 // induction of apoptosis // inferred from genetic interaction /// 0006955 // immune response // inferred from electronic annotation	0016020 // membrane // inferred from electronic annotation	0005164 // tumor necrosis factor receptor binding // inferred from electronic annotation	---	ENSDARP00000110157 // span:36-58 // numtm:1
Dr.17446.1.S1_at	0.109844	-0.0925078	0.130666	0.193872	0.256528	PHD finger protein 5A	phf5a	NP_775373	NM_173266	---	---	---	---	---
Dr.6422.1.S1_at	-0.00846386	0.0339842	0.894219	0.59664	0.89132	suppressor of Ty 6 homolog	supt6h	NP_660094	NM_145118	0001756 // somitogenesis // inferred from mutant phenotype /// 0006139 // nucleobase, nucleoside, nucleotide and nucleic acid metabolic process // inferred from electronic annotation /// 0006350 // transcription // inferred from electronic annotation /// 0006357 // regulation of transcription from RNA polymerase II promoter // inferred from electronic annotation /// 0007507 // heart development /…	0005634 // nucleus // inferred from electronic annotation	0003711 // transcription elongation regulator activity // inferred from electronic annotation /// 0003723 // RNA binding // inferred from electronic annotation /// 0005515 // protein binding // inferred from electronic annotation /// 0016788 // hydrolase activity, acting on ester bonds // inferred from electronic annotation	IPR003029 // RNA binding S1 // 7.0E-4	---
Dr.3727.1.S1_a_at	-0.0753498	0.0427561	0.53544	0.722837	0.964718	axin 2 (conductin, axil)	axin2	NP_571636	NM_131561	0007275 // multicellular organismal development // inferred from electronic annotation /// 0009953 // dorsal/ventral pattern formation // inferred from direct assay /// 0016055 // Wnt receptor signaling pathway // inferred from electronic annotation	0005622 // intracellular // inferred from electronic annotation /// 0005737 // cytoplasm // inferred from electronic annotation	0004871 // signal transducer activity // inferred from electronic annotation	---	---
Dr.1082.1.S1_at	-0.119455	0.115409	0.455907	0.47078	0.637197	prostaglandin-endoperoxide synthase 2a	ptgs2a	NP_705943	NM_153657	0006979 // response to oxidative stress // inferred from electronic annotation /// 0042221 // response to chemical stimulus // inferred from direct assay /// 0055114 // oxidation reduction // inferred from electronic annotation	---	0004601 // peroxidase activity // inferred from direct assay /// 0004601 // peroxidase activity // inferred from electronic annotation /// 0020037 // heme binding // inferred from electronic annotation	---	---
Dr.8161.1.S1_at	-0.000350952	0.0377769	0.994534	0.470387	0.437869	coatomer protein complex, subunit zeta 1	copz1	NP_571583	NM_131508	0002088 // lens development in camera-type eye // inferred from mutant phenotype /// 0006810 // transport // inferred from electronic annotation /// 0006886 // intracellular protein transport // inferred from electronic annotation /// 0016192 // vesicle-mediated transport // inferred from electronic annotation	0030117 // membrane coat // inferred from electronic annotation	0005515 // protein binding // inferred from electronic annotation	---	---
Dr.11571.1.S1_at	0.0247319	-0.0391598	0.929744	0.889019	0.177514	coxsackie virus and adenovirus receptor	cxadr	NP_694480	NM_152948	0001822 // kidney development // inferred from mutant phenotype /// 0007155 // cell adhesion // inferred from electronic annotation	0005886 // plasma membrane // inferred from electronic annotation /// 0005912 // adherens junction // inferred from electronic annotation /// 0005923 // tight junction // inferred from direct assay /// 0005923 // tight junction // inferred from electronic annotation /// 0016020 // membrane // inferred from electronic annotation /// 0016021 // integral to membrane // inferred from electronic annot…	0004872 // receptor activity // inferred from electronic annotation	---	ENSDARP00000064106 // span:241-263 // numtm:1
Dr.12577.1.S1_at	-0.242514	-0.2822	0.139056	0.0923039	0.829654	neuroglobin	ngb	NP_571928	NM_131853	0001666 // response to hypoxia // inferred from direct assay /// 0006810 // transport // inferred from electronic annotation /// 0015671 // oxygen transport // inferred from electronic annotation	---	0005344 // oxygen transporter activity // inferred from electronic annotation /// 0005506 // iron ion binding // inferred from electronic annotation /// 0019825 // oxygen binding // inferred from direct assay /// 0019825 // oxygen binding // inferred from electronic annotation /// 0020037 // heme binding // inferred from electronic annotation /// 0046872 // metal ion binding // inferred from elec…	---	---
Dr.513.1.S1_at	0.0953681	-0.0355587	0.63175	0.857261	0.37666	major histocompatibility complex class I UBA gene	mhc1uba	NP_571546	NM_131471	0006955 // immune response // inferred from electronic annotation /// 0019882 // antigen processing and presentation // inferred from electronic annotation	0016020 // membrane // inferred from electronic annotation /// 0016021 // integral to membrane // inferred from electronic annotation /// 0042612 // MHC class I protein complex // inferred from electronic annotation	---	---	ENSDARP00000020667 // span:302-324 // numtm:1
Dr.4755.1.S1_at	-0.144417	0.235088	0.33014	0.129932	0.813199	HIV-1 Tat interactive protein 2	htatip2	NP_571756	NM_131681	0006520 // cellular amino acid metabolic process // inferred from electronic annotation /// 0008152 // metabolic process // inferred from electronic annotation	0005737 // cytoplasm // inferred from electronic annotation	0003824 // catalytic activity // inferred from electronic annotation /// 0005488 // binding // inferred from electronic annotation /// 0016620 // oxidoreductase activity, acting on the aldehyde or oxo group of donors, NAD or NADP as acceptor // inferred from electronic annotation /// 0051287 // NAD or NADH binding // inferred from electronic annotation	---	---
Dr.578.1.A1_at	0.106947	-0.0861797	0.413617	0.50681	0.763436	thyrotroph embryonic factor	tef	NP_571475	NM_131400	0006355 // regulation of transcription, DNA-dependent // inferred from electronic annotation /// 0045941 // positive regulation of transcription // inferred from mutant phenotype /// 0071482 // cellular response to light stimulus // inferred from mutant phenotype	0005634 // nucleus // inferred from electronic annotation	0003677 // DNA binding // inferred from electronic annotation /// 0003700 // sequence-specific DNA binding transcription factor activity // inferred from electronic annotation /// 0043565 // sequence-specific DNA binding // inferred from electronic annotation /// 0046983 // protein dimerization activity // inferred from electronic annotation	---	---
Dr.1706.1.S1_at	0.0561628	0.0229711	0.415307	0.734391	0.781166	rho-associated, coiled-coil containing protein kinase 2a	rock2a	NP_777288	NM_174863	0000910 // cytokinesis // inferred from electronic annotation /// 0006468 // protein phosphorylation // inferred from electronic annotation /// 0007165 // signal transduction // inferred from electronic annotation /// 0016055 // Wnt receptor signaling pathway // inferred from mutant phenotype /// 0023034 // intracellular signaling pathway // inferred from electronic annotation /// 0042074 // cell…	0005622 // intracellular // inferred from electronic annotation /// 0005886 // plasma membrane // inferred from direct assay	0000166 // nucleotide binding // inferred from electronic annotation /// 0004672 // protein kinase activity // inferred from electronic annotation /// 0004674 // protein serine/threonine kinase activity // inferred from electronic annotation /// 0005515 // protein binding // inferred from electronic annotation /// 0005524 // ATP binding // inferred from electronic annotation /// 0016301 // kinase…	IPR001245 // Tyrosine protein kinase // 2.7E-6	---
Dr.2834.1.S1_at	0.108045	-0.0294938	0.279599	0.759664	0.507645	multiple endocrine neoplasia type 1	men1	NP_571028	NM_130953	0045892 // negative regulation of transcription, DNA-dependent // inferred from direct assay	0005634 // nucleus // inferred from electronic annotation	0005515 // protein binding // inferred from physical interaction	---	---
Dr.8276.1.S1_at	-0.106239	-0.0106278	0.740431	0.973469	0.699838	aryl hydrocarbon receptor nuclear translocator-like 1a	arntl1a	NP_571652	NM_131577	0006350 // transcription // inferred from electronic annotation /// 0006355 // regulation of transcription, DNA-dependent // inferred from electronic annotation /// 0007165 // signal transduction // inferred from electronic annotation /// 0007623 // circadian rhythm // inferred from genetic interaction /// 0009416 // response to light stimulus // inferred from genetic interaction /// 0009648 // p…	0005634 // nucleus // inferred from electronic annotation /// 0005667 // transcription factor complex // inferred from direct assay	0003677 // DNA binding // inferred from direct assay /// 0003677 // DNA binding // inferred from electronic annotation /// 0003700 // sequence-specific DNA binding transcription factor activity // inferred from electronic annotation /// 0004871 // signal transducer activity // inferred from electronic annotation /// 0005515 // protein binding // inferred from physical interaction /// 0030528 // t…	---	---
Dr.24260.1.S1_at	0.0222449	-0.155029	0.899864	0.391792	0.671005	myosin, light polypeptide 3, skeletal muscle	mylz3	NP_571694	NM_131619	---	---	0005509 // calcium ion binding // inferred from electronic annotation	---	---
Dr.12055.1.S1_at	0.161082	0.0804481	0.0590482	0.303968	0.822723	CCAAT/enhancer binding protein (C/EBP), alpha	cebpa	NP_571960	NM_131885	0006355 // regulation of transcription, DNA-dependent // inferred from electronic annotation /// 0030097 // hemopoiesis // inferred from mutant phenotype	0005634 // nucleus // inferred from electronic annotation	0003677 // DNA binding // inferred from direct assay /// 0003677 // DNA binding // inferred from electronic annotation /// 0003700 // sequence-specific DNA binding transcription factor activity // inferred from direct assay /// 0003700 // sequence-specific DNA binding transcription factor activity // inferred from electronic annotation /// 0043565 // sequence-specific DNA binding // inferred from…	---	---
Dr.307.1.S1_at	-0.107717	-0.419867	0.790164	0.314759	0.345615	decapentaplegic and Vg-related 1	dvr1	NP_571023	NM_130948	0040007 // growth // inferred from electronic annotation /// 0051781 // positive regulation of cell division // inferred from electronic annotation	0005576 // extracellular region // inferred from electronic annotation	0008083 // growth factor activity // inferred from electronic annotation	---	---
Dr.465.1.S1_at	-0.0498562	0.188559	0.613186	0.0818776	0.0421119	ST8 alpha-N-acetyl-neuraminide alpha-2,8-sialyltransferase 2	st8sia2	NP_705948	NM_153662	0006486 // protein glycosylation // inferred from electronic annotation	0005794 // Golgi apparatus // inferred from electronic annotation /// 0016020 // membrane // inferred from electronic annotation /// 0016021 // integral to membrane // inferred from electronic annotation /// 0030173 // integral to Golgi membrane // inferred from electronic annotation	0008373 // sialyltransferase activity // inferred from direct assay /// 0008373 // sialyltransferase activity // inferred from electronic annotation /// 0008373 // sialyltransferase activity // inferred from sequence or structural similarity /// 0016740 // transferase activity // inferred from electronic annotation /// 0016757 // transferase activity, transferring glycosyl groups // inferred from…	---	---
Dr.8134.1.S1_at	0.149461	-0.201022	0.0671076	0.0215546	0.678101	proteasome activator subunit 2	psme2	NP_571449	NM_131374	---	0000502 // proteasome complex // inferred from electronic annotation /// 0008537 // proteasome activator complex // inferred from electronic annotation	---	---	---
Dr.8283.1.S1_at	-0.0439839	0.080409	0.896858	0.812907	0.771644	muscle-specific beta 1 integrin binding protein	mibp	NP_571768	NM_131693	0007229 // integrin-mediated signaling pathway // inferred from electronic annotation	---	0016301 // kinase activity // inferred from electronic annotation	---	---
Dr.608.1.A1_at	0.148817	0.00908279	0.0838509	0.907084	0.508384	v-maf musculoaponeurotic fibrosarcoma oncogene family, protein B (avian)	mafba	NP_571090	NM_131015	0006350 // transcription // inferred from electronic annotation /// 0006355 // regulation of transcription, DNA-dependent // inferred from electronic annotation /// 0009880 // embryonic pattern specification // inferred from mutant phenotype /// 0009952 // anterior/posterior pattern formation // inferred from mutant phenotype /// 0045449 // regulation of transcription // inferred from electronic …	0005634 // nucleus // inferred from electronic annotation	0003677 // DNA binding // inferred from electronic annotation /// 0003700 // sequence-specific DNA binding transcription factor activity // inferred from electronic annotation /// 0043565 // sequence-specific DNA binding // inferred from electronic annotation	---	---
Dr.581.1.S1_at	-0.0904145	0.0681365	0.465029	0.579086	0.822077	one-eyed pinhead	oep	NP_571167	NM_131092	0001706 // endoderm formation // inferred from mutant phenotype /// 0001707 // mesoderm formation // inferred from mutant phenotype /// 0001756 // somitogenesis // inferred from genetic interaction /// 0007368 // determination of left/right symmetry // inferred from mutant phenotype /// 0007498 // mesoderm development // inferred from genetic interaction /// 0008354 // germ cell migration // infe…	0009897 // external side of plasma membrane // inferred from direct assay	---	---	---
Dr.3454.1.S1_at	-0.0689177	0.0701632	0.106976	0.101727	0.754923	claudin e	cldne	NP_571840	NM_131765	---	0005886 // plasma membrane // inferred from electronic annotation /// 0005923 // tight junction // inferred from electronic annotation /// 0016020 // membrane // inferred from electronic annotation /// 0016021 // integral to membrane // inferred from electronic annotation /// 0030054 // cell junction // inferred from electronic annotation	0005198 // structural molecule activity // inferred from electronic annotation	---	ENSDARP00000063319 // span:7-29,79-101,122-144,164-186 // numtm:4
Dr.15663.1.S1_at	0.0318966	-0.0204773	0.760316	0.844446	0.813942	CCAAT/enhancer binding protein (C/EBP), gamma	cebpg	NP_571961	NM_131886	0006355 // regulation of transcription, DNA-dependent // inferred from electronic annotation	0005634 // nucleus // inferred from electronic annotation	0003677 // DNA binding // inferred from electronic annotation /// 0003700 // sequence-specific DNA binding transcription factor activity // inferred from electronic annotation /// 0043565 // sequence-specific DNA binding // inferred from electronic annotation /// 0046983 // protein dimerization activity // inferred from electronic annotation	---	---
Dr.1102.1.S1_at	-0.0452204	0.0539341	0.430022	0.350584	0.486741	catenin, beta interacting protein 1	ctnnbip1	NP_571669	NM_131594	---	---	0008013 // beta-catenin binding // inferred from electronic annotation	---	---
Dr.7103.1.S1_at	-0.0781183	0.0326614	0.248166	0.616623	0.255066	inhibitor of DNA binding 3	id3	NP_694499	NM_152967	0045449 // regulation of transcription // inferred from electronic annotation	0005634 // nucleus // inferred from electronic annotation	0030528 // transcription regulator activity // inferred from electronic annotation	---	---
Dr.8067.1.S1_at	-0.0973892	0.141949	0.382928	0.215344	0.630116	frizzled homolog 10	fzd10	NP_570992 /// NP_571211	NM_130917 /// NM_131136	0007165 // signal transduction // inferred from electronic annotation /// 0007166 // cell surface receptor linked signaling pathway // inferred from electronic annotation /// 0007186 // G-protein coupled receptor protein signaling pathway // inferred from electronic annotation /// 0007275 // multicellular organismal development // inferred from electronic annotation /// 0016055 // Wnt receptor si…	0016020 // membrane // inferred from electronic annotation /// 0016021 // integral to membrane // inferred from electronic annotation	0004871 // signal transducer activity // inferred from electronic annotation /// 0004872 // receptor activity // inferred from electronic annotation /// 0004888 // transmembrane receptor activity // inferred from electronic annotation /// 0004930 // G-protein coupled receptor activity // inferred from electronic annotation /// 0042813 // Wnt receptor activity // inferred from mutant phenotype	---	ENSDARP00000089291 // span:229-251,263-285,314-336,349-371,399-421,442-464,502-524 // numtm:7
Dr.4094.1.S1_at	0.106925	0.0956345	0.365293	0.415647	0.104506	aldehyde dehydrogenase 3 family, member D1	aldh3d1	NP_775328	NM_173221	0006081 // cellular aldehyde metabolic process // inferred from electronic annotation /// 0008152 // metabolic process // inferred from electronic annotation /// 0055114 // oxidation reduction // inferred from electronic annotation	---	0004030 // aldehyde dehydrogenase [NAD(P)+] activity // inferred from electronic annotation /// 0016491 // oxidoreductase activity // inferred from electronic annotation	---	---
Dr.4835.1.S1_at	0.00037384	0.0686274	0.995962	0.36586	0.454182	selenoprotein T, 1b	selt1b	NP_840077	NM_178292	0045454 // cell redox homeostasis // inferred from electronic annotation	---	0008430 // selenium binding // inferred from electronic annotation	---	---
Dr.20907.1.S1_at	0.0361252	-0.287574	0.576854	0.00168837	0.722611	suppressor of Ty 5 homolog (S. cerevisiae)	supt5h	NP_571748	NM_131673	0001764 // neuron migration // inferred from mutant phenotype /// 0006350 // transcription // inferred from electronic annotation /// 0006357 // regulation of transcription from RNA polymerase II promoter // inferred from electronic annotation /// 0032968 // positive regulation of RNA elongation from RNA polymerase II promoter // inferred from electronic annotation /// 0032968 // positive regulat…	0005634 // nucleus // inferred from direct assay /// 0005634 // nucleus // inferred from electronic annotation	0003711 // transcription elongation regulator activity // inferred from electronic annotation /// 0016944 // RNA polymerase II transcription elongation factor activity // inferred from mutant phenotype	---	---
Dr.4988.1.S1_at	-0.0892735	0.110265	0.366389	0.270941	0.180996	dystroglycan 1	dag1	NP_775381	NM_173274	0016203 // muscle attachment // inferred from genetic interaction /// 0016203 // muscle attachment // inferred from mutant phenotype /// 0043113 // receptor clustering // inferred from genetic interaction /// 0048741 // skeletal muscle fiber development // inferred from mutant phenotype	0016010 // dystrophin-associated glycoprotein complex // non-traceable author statement /// 0016020 // membrane // inferred from electronic annotation /// 0042383 // sarcolemma // inferred from direct assay	0005509 // calcium ion binding // inferred from electronic annotation /// 0005515 // protein binding // inferred from electronic annotation /// 0043236 // laminin binding // inferred from direct assay	---	ENSDARP00000020759 // span:724-746 // numtm:1 /// ENSDARP00000106371 // span:724-746 // numtm:1
Dr.6007.1.S1_at	-0.277872	0.0645425	0.167046	0.7332	0.314309	cadherin 1, epithelial	cdh1	NP_571895	NM_131820	0001702 // gastrulation with mouth forming second // inferred from mutant phenotype /// 0001764 // neuron migration // inferred from mutant phenotype /// 0001841 // neural tube formation // inferred from mutant phenotype /// 0003370 // cell-cell adhesion involved in mesendodermal cell migration // inferred from mutant phenotype /// 0007155 // cell adhesion // inferred from electronic annotation /…	0005886 // plasma membrane // inferred from direct assay /// 0005886 // plasma membrane // inferred from electronic annotation /// 0005902 // microvillus // inferred from direct assay /// 0005913 // cell-cell adherens junction // inferred from direct assay /// 0005938 // cell cortex // inferred from direct assay /// 0016020 // membrane // inferred from direct assay /// 0016020 // membrane // infe…	0001965 // G-protein alpha-subunit binding // inferred from physical interaction /// 0005509 // calcium ion binding // inferred from electronic annotation	---	ENSDARP00000088490 // span:7-29,691-713 // numtm:2
Dr.7485.1.S1_at	0.0600071	0.0765648	0.40266	0.29222	0.295479	pbx/knotted 1 homeobox 1.1	pknox1.1	NP_571966	NM_131891	0006355 // regulation of transcription, DNA-dependent // inferred from electronic annotation /// 0030154 // cell differentiation // inferred from mutant phenotype /// 0030902 // hindbrain development // inferred from mutant phenotype /// 0045449 // regulation of transcription // inferred from electronic annotation /// 0048384 // retinoic acid receptor signaling pathway // inferred from mutant phe…	0005634 // nucleus // inferred from direct assay /// 0005634 // nucleus // inferred from electronic annotation /// 0005737 // cytoplasm // inferred from direct assay	0003677 // DNA binding // inferred from electronic annotation /// 0003700 // sequence-specific DNA binding transcription factor activity // inferred from electronic annotation /// 0043565 // sequence-specific DNA binding // inferred from electronic annotation	IPR001356 // Homeobox // 6.9E-4	---
Dr.3267.1.S1_at	-0.0224347	-0.0198345	0.744639	0.77321	0.22482	claudin h	cldnh	NP_571842	NM_131767	---	0005886 // plasma membrane // inferred from electronic annotation /// 0005923 // tight junction // inferred from electronic annotation /// 0016020 // membrane // inferred from electronic annotation /// 0016021 // integral to membrane // inferred from electronic annotation /// 0030054 // cell junction // inferred from electronic annotation	0005198 // structural molecule activity // inferred from electronic annotation	---	ENSDARP00000091985 // span:7-29,76-98,118-140,160-182 // numtm:4
Dr.1204.1.S1_at	0.220235	-0.0394101	0.166369	0.792173	0.41822	SDA1 domain containing 1	sdad1	NP_775337	NM_173230	0006810 // transport // inferred from electronic annotation /// 0015031 // protein transport // inferred from electronic annotation /// 0042254 // ribosome biogenesis // inferred from electronic annotation	0005634 // nucleus // inferred from electronic annotation /// 0005730 // nucleolus // inferred from electronic annotation /// 0005730 // nucleolus // inferred from sequence or structural similarity	0005488 // binding // inferred from electronic annotation	IPR012977 // Region of unknown function, nucleolar NUC130/133, N-terminal // 2.6E-7	GENSCAN00000007331 // span:503-525,530-552,577-599,655-677,687-709,729-751,766-784 // numtm:7
Dr.3824.1.S1_at	0.000123024	-0.102439	0.998906	0.270946	0.200645	hairy-related 9	her9	NP_571948	NM_131873	0006350 // transcription // inferred from electronic annotation /// 0006355 // regulation of transcription, DNA-dependent // inferred from electronic annotation /// 0045449 // regulation of transcription // inferred from electronic annotation /// 0050768 // negative regulation of neurogenesis // inferred from mutant phenotype	0005634 // nucleus // inferred from electronic annotation	0003677 // DNA binding // inferred from electronic annotation /// 0030528 // transcription regulator activity // inferred from electronic annotation	---	GENSCAN00000012601 // span:329-351 // numtm:1
Dr.9220.1.S1_at	0.125288	-0.00449467	0.594983	0.984646	0.65748	MAK16 homolog (S. cerevisiae)	mak16	NP_775346	NM_173239	0007275 // multicellular organismal development // inferred from electronic annotation	0005634 // nucleus // inferred from electronic annotation /// 0005730 // nucleolus // inferred from electronic annotation	---	---	---
Dr.5747.1.S1_at	0.0711365	-0.0218897	0.352168	0.768901	0.721683	casein kinase 2 alpha 2a	ck2a2a	NP_571315	NM_131240	0006468 // protein phosphorylation // inferred from electronic annotation	---	0000166 // nucleotide binding // inferred from electronic annotation /// 0004672 // protein kinase activity // inferred from electronic annotation /// 0004674 // protein serine/threonine kinase activity // inferred from electronic annotation /// 0005524 // ATP binding // inferred from electronic annotation /// 0016301 // kinase activity // inferred from electronic annotation	IPR001245 // Tyrosine protein kinase // 0.0028	---
Dr.618.1.S1_at	0.0261817	0.24654	0.799605	0.0386249	0.773699	ETS-domain transcription factor pea3	pea3	NP_571500	NM_131425	0006350 // transcription // inferred from electronic annotation /// 0006355 // regulation of transcription, DNA-dependent // inferred from direct assay /// 0006355 // regulation of transcription, DNA-dependent // inferred from electronic annotation /// 0009790 // embryo development // non-traceable author statement /// 0045449 // regulation of transcription // inferred from electronic annotation	0005634 // nucleus // inferred from electronic annotation /// 0005634 // nucleus // inferred from sequence or structural similarity	0003677 // DNA binding // inferred from electronic annotation /// 0003700 // sequence-specific DNA binding transcription factor activity // inferred from electronic annotation /// 0016563 // transcription activator activity // inferred from direct assay /// 0043565 // sequence-specific DNA binding // inferred from direct assay /// 0043565 // sequence-specific DNA binding // inferred from electron…	---	---
Dr.372.1.S1_at	-0.0482292	-0.0390339	0.4358	0.525418	0.358024	l-isoaspartyl protein carboxyl methyltransferase	pcmt	NP_571540	NM_131465	0006464 // protein modification process // inferred from electronic annotation	0005737 // cytoplasm // inferred from electronic annotation	0004719 // protein-L-isoaspartate (D-aspartate) O-methyltransferase activity // inferred from electronic annotation /// 0008168 // methyltransferase activity // inferred from electronic annotation /// 0016740 // transferase activity // inferred from electronic annotation	IPR013216 // Methyltransferase type 11 // 4.1E-4	---
Dr.24244.2.S1_a_at	0.10069	-0.0333014	0.628102	0.871847	0.864263	paired box gene 6a	pax6a	NP_571379	NM_131304	0006350 // transcription // inferred from electronic annotation /// 0006355 // regulation of transcription, DNA-dependent // inferred from electronic annotation /// 0007275 // multicellular organismal development // inferred from electronic annotation /// 0009952 // anterior/posterior pattern formation // inferred from mutant phenotype /// 0030900 // forebrain development // inferred from genetic…	0005634 // nucleus // inferred from electronic annotation	0003677 // DNA binding // inferred from electronic annotation /// 0003700 // sequence-specific DNA binding transcription factor activity // inferred from electronic annotation /// 0016563 // transcription activator activity // inferred from direct assay /// 0030528 // transcription regulator activity // inferred from electronic annotation /// 0043565 // sequence-specific DNA binding // inferred f…	---	---
Dr.259.1.S1_at	-0.0122595	0.0911541	0.917236	0.448275	0.434971	glycogen synthase kinase 3 alpha	gsk3a	NP_571465	NM_131390	0001947 // heart looping // inferred from mutant phenotype /// 0006468 // protein phosphorylation // inferred from electronic annotation /// 0009953 // dorsal/ventral pattern formation // inferred from genetic interaction /// 0055013 // cardiac muscle cell development // inferred from mutant phenotype	---	0000166 // nucleotide binding // inferred from electronic annotation /// 0004672 // protein kinase activity // inferred from electronic annotation /// 0004674 // protein serine/threonine kinase activity // inferred from electronic annotation /// 0005524 // ATP binding // inferred from electronic annotation /// 0016301 // kinase activity // inferred from electronic annotation	IPR001245 // Tyrosine protein kinase // 3.8E-11	---
Dr.8148.1.S1_at	-0.0171118	-0.0983801	0.96443	0.798049	0.739458	catenin (cadherin-associated protein), alpha	ctnna	NP_571531	NM_131456	0007155 // cell adhesion // inferred from electronic annotation	0005902 // microvillus // inferred from direct assay /// 0005913 // cell-cell adherens junction // inferred from direct assay /// 0005938 // cell cortex // inferred from direct assay /// 0015629 // actin cytoskeleton // inferred from electronic annotation /// 0016342 // catenin complex // inferred from direct assay /// 0030057 // desmosome // inferred from direct assay	0005198 // structural molecule activity // inferred from electronic annotation /// 0045296 // cadherin binding // inferred from direct assay /// 0045296 // cadherin binding // inferred from electronic annotation	IPR006077 // Vinculin/alpha-catenin // 1.5E-61	---
Dr.6504.1.S1_at	-0.0120535	-0.0656362	0.902374	0.510035	0.356311	spinster homolog 1 (Drosophila)	spns1	NP_705949	NM_153663	0006810 // transport // inferred from electronic annotation /// 0006869 // lipid transport // inferred from electronic annotation /// 0055085 // transmembrane transport // inferred from electronic annotation	0005739 // mitochondrion // inferred from electronic annotation /// 0005743 // mitochondrial inner membrane // inferred from electronic annotation /// 0016020 // membrane // inferred from electronic annotation /// 0016021 // integral to membrane // inferred from electronic annotation	---	---	ENSDARP00000009970 // span:50-69,84-106,113-132,145-167,174-193,203-225,258-280,307-329,342-364,374-396,408-430,445-467 // numtm:12
Dr.10724.1.S1_at	-0.332877	-0.442122	0.389494	0.261383	0.34273	eomesodermin homolog a	eomesa	NP_571754	NM_131679	0001706 // endoderm formation // inferred from genetic interaction /// 0001706 // endoderm formation // inferred from mutant phenotype /// 0006350 // transcription // inferred from electronic annotation /// 0006355 // regulation of transcription, DNA-dependent // inferred from electronic annotation /// 0042074 // cell migration involved in gastrulation // inferred from mutant phenotype /// 004544…	0005634 // nucleus // inferred from direct assay /// 0005634 // nucleus // inferred from electronic annotation /// 0005737 // cytoplasm // inferred from direct assay	0003677 // DNA binding // inferred from direct assay /// 0003677 // DNA binding // inferred from electronic annotation /// 0003700 // sequence-specific DNA binding transcription factor activity // inferred from electronic annotation /// 0005515 // protein binding // inferred from physical interaction /// 0016563 // transcription activator activity // inferred from direct assay	---	---
Dr.6191.1.S1_at	-0.179886	-0.295009	0.253607	0.078383	0.460288	pim-1 oncogene	pim1	NP_571614	NM_131539	0006468 // protein phosphorylation // inferred by curator /// 0006468 // protein phosphorylation // inferred from electronic annotation /// 0030097 // hemopoiesis // non-traceable author statement	0005634 // nucleus // inferred from electronic annotation /// 0005737 // cytoplasm // inferred from electronic annotation	0000166 // nucleotide binding // inferred from electronic annotation /// 0004672 // protein kinase activity // inferred from electronic annotation /// 0004674 // protein serine/threonine kinase activity // inferred from electronic annotation /// 0004674 // protein serine/threonine kinase activity // inferred from sequence or structural similarity /// 0005524 // ATP binding // inferred from electr…	IPR001245 // Tyrosine protein kinase // 2.6E-6	---
Dr.269.1.S1_at	-0.012754	0.0789061	0.876145	0.348592	0.72892	NK2 transcription factor related 3	nkx2.3	NP_571498	NM_131423	0006355 // regulation of transcription, DNA-dependent // inferred from electronic annotation /// 0045449 // regulation of transcription // inferred from electronic annotation	0005634 // nucleus // inferred from electronic annotation	0003677 // DNA binding // inferred from electronic annotation /// 0003700 // sequence-specific DNA binding transcription factor activity // inferred from electronic annotation /// 0030528 // transcription regulator activity // inferred from electronic annotation /// 0043565 // sequence-specific DNA binding // inferred from electronic annotation	---	---
Dr.18312.1.S1_at	-0.0299034	0.00392056	0.670593	0.95527	0.221704	U2(RNU2) small nuclear RNA auxiliary factor 1	u2af1	NP_803432	NM_177479	---	0005634 // nucleus // inferred from electronic annotation	0000166 // nucleotide binding // inferred from electronic annotation /// 0003676 // nucleic acid binding // inferred from electronic annotation /// 0003723 // RNA binding // inferred from electronic annotation /// 0008270 // zinc ion binding // inferred from electronic annotation /// 0046872 // metal ion binding // inferred from electronic annotation	IPR000504 // RNA-binding region RNP-1 (RNA recognition motif) // 8.2E-7 /// IPR000504 // RNA-binding region RNP-1 (RNA recognition motif) // 8.2E-7 /// IPR013162 // CD80-like C2-set immunoglobulin // 2.9E-4	GENSCAN00000008796 // span:22-44 // numtm:1
Dr.559.2.S1_a_at	-0.040237	0.078918	0.70728	0.467164	0.698843	vasa homolog	vasa	NP_571132	NM_131057	0008406 // gonad development // inferred from expression pattern	0043186 // P granule // inferred from direct assay	0000166 // nucleotide binding // inferred from electronic annotation /// 0003676 // nucleic acid binding // inferred from electronic annotation /// 0004386 // helicase activity // inferred from electronic annotation /// 0005524 // ATP binding // inferred from electronic annotation /// 0008026 // ATP-dependent helicase activity // inferred from electronic annotation /// 0016787 // hydrolase activi…	---	---
Dr.221.1.S1_at	0.0717144	0.168361	0.465652	0.10982	0.156837	POU class 3 homeobox 2	pou3f2	NP_571235	NM_131160	0006350 // transcription // inferred from electronic annotation /// 0006355 // regulation of transcription, DNA-dependent // inferred from electronic annotation /// 0007275 // multicellular organismal development // inferred from electronic annotation /// 0045449 // regulation of transcription // inferred from electronic annotation	0005634 // nucleus // inferred from electronic annotation	0003677 // DNA binding // inferred from electronic annotation /// 0003700 // sequence-specific DNA binding transcription factor activity // inferred from electronic annotation /// 0030528 // transcription regulator activity // inferred from electronic annotation /// 0043565 // sequence-specific DNA binding // inferred from electronic annotation	---	---
Dr.8061.1.S1_at	-0.0889993	0.0315385	0.0698895	0.479851	0.0777591	semaphorin 3d	sema3d	NP_571123	NM_131048	0001755 // neural crest cell migration // inferred from mutant phenotype /// 0007275 // multicellular organismal development // inferred from electronic annotation /// 0007399 // nervous system development // inferred from electronic annotation /// 0007411 // axon guidance // inferred from mutant phenotype /// 0007413 // axonal fasciculation // inferred from mutant phenotype /// 0007422 // periph…	0005576 // extracellular region // inferred from electronic annotation /// 0016020 // membrane // inferred from electronic annotation	0004872 // receptor activity // inferred from electronic annotation	---	---
Dr.233.1.S1_at	-0.183945	-0.0752521	0.079155	0.434509	0.161985	neuroblastoma RAS viral (v-ras) oncogene homolog	nras	NP_571220	NM_131145	0007165 // signal transduction // inferred from electronic annotation /// 0007264 // small GTPase mediated signal transduction // inferred from electronic annotation	0000139 // Golgi membrane // inferred from electronic annotation /// 0005622 // intracellular // inferred from electronic annotation /// 0005794 // Golgi apparatus // inferred from electronic annotation /// 0005886 // plasma membrane // inferred from electronic annotation /// 0016020 // membrane // inferred from electronic annotation	0000166 // nucleotide binding // inferred from electronic annotation /// 0003924 // GTPase activity // inferred from electronic annotation /// 0005525 // GTP binding // inferred from electronic annotation	---	---
Dr.1125.1.S1_at	0.0333004	-0.236608	0.774322	0.0681449	0.182785	non-metastatic cells 3, protein expressed in	nme3	NP_571003	NM_130928	0006183 // GTP biosynthetic process // inferred from electronic annotation /// 0006228 // UTP biosynthetic process // inferred from electronic annotation /// 0006241 // CTP biosynthetic process // inferred from electronic annotation	0005737 // cytoplasm // inferred from electronic annotation	0000166 // nucleotide binding // inferred from electronic annotation /// 0004550 // nucleoside diphosphate kinase activity // inferred from electronic annotation /// 0005524 // ATP binding // inferred from electronic annotation /// 0016301 // kinase activity // inferred from electronic annotation /// 0016740 // transferase activity // inferred from electronic annotation	---	---
Dr.4047.1.S1_at	0.0525408	0.0855865	0.527404	0.313232	0.806539	chemokine (C-X-C motif) ligand 14	cxcl14	NP_571702	NM_131627	0006955 // immune response // inferred from electronic annotation	0005576 // extracellular region // inferred from electronic annotation /// 0005615 // extracellular space // inferred from electronic annotation	0005125 // cytokine activity // inferred from electronic annotation /// 0008009 // chemokine activity // inferred from electronic annotation	---	ENSDARP00000096838 // span:58-80 // numtm:1 /// ENSDARP00000109809 // span:25-47 // numtm:1 /// ENSDARP00000109550 // span:4-21 // numtm:1
Dr.19227.1.S1_at	-0.0577292	-0.158679	0.467982	0.069561	0.547859	tumor protein p63	tp63	NP_689454 /// NP_694518 /// NP_694519	NM_152248 /// NM_152986 /// NM_152987	0002347 // response to tumor cell // inferred from electronic annotation /// 0006350 // transcription // inferred from electronic annotation /// 0006355 // regulation of transcription, DNA-dependent // inferred from electronic annotation /// 0006915 // apoptosis // inferred from electronic annotation /// 0007049 // cell cycle // inferred from electronic annotation /// 0007417 // central nervous s…	0005634 // nucleus // inferred from electronic annotation /// 0005737 // cytoplasm // inferred from electronic annotation	0003677 // DNA binding // inferred from electronic annotation /// 0003700 // sequence-specific DNA binding transcription factor activity // inferred from electronic annotation /// 0008270 // zinc ion binding // inferred from electronic annotation /// 0030528 // transcription regulator activity // inferred from genetic interaction /// 0046872 // metal ion binding // inferred from electronic annota…	---	---
Dr.8101.1.S1_a_at	-0.0838261	0.263609	0.221901	0.00314202	0.643141	even-skipped homeobox 1	evx1	NP_571324	NM_131249	0006355 // regulation of transcription, DNA-dependent // inferred from electronic annotation /// 0045449 // regulation of transcription // inferred from electronic annotation	0005634 // nucleus // inferred from electronic annotation	0003677 // DNA binding // inferred from electronic annotation /// 0003700 // sequence-specific DNA binding transcription factor activity // inferred from electronic annotation /// 0030528 // transcription regulator activity // inferred from electronic annotation /// 0043565 // sequence-specific DNA binding // inferred from electronic annotation	---	---
Dr.409.1.S1_at	-0.167175	0.328723	0.291756	0.0572447	0.523576	fibroblast growth factor receptor 4	fgfr4	NP_571505	NM_131430	0006468 // protein phosphorylation // inferred from electronic annotation /// 0008284 // positive regulation of cell proliferation // inferred from electronic annotation /// 0008543 // fibroblast growth factor receptor signaling pathway // inferred from electronic annotation /// 0008543 // fibroblast growth factor receptor signaling pathway // inferred from sequence or structural similarity	0016020 // membrane // inferred from electronic annotation /// 0016021 // integral to membrane // inferred from electronic annotation	0000166 // nucleotide binding // inferred from electronic annotation /// 0004672 // protein kinase activity // inferred from electronic annotation /// 0004713 // protein tyrosine kinase activity // inferred from electronic annotation /// 0004714 // transmembrane receptor protein tyrosine kinase activity // inferred from electronic annotation /// 0004872 // receptor activity // inferred from elect…	---	ENSDARP00000091059 // span:481-500 // numtm:1
Dr.597.1.S2_at	0.0803575	-0.252679	0.721501	0.279043	0.153735	vascular endothelial growth factor Aa	vegfaa	NP_001103819 /// NP_571483	NM_001110349 /// NM_131408	0001525 // angiogenesis // inferred from direct assay /// 0001525 // angiogenesis // inferred from electronic annotation /// 0001525 // angiogenesis // inferred from genetic interaction /// 0001525 // angiogenesis // inferred from mutant phenotype /// 0001568 // blood vessel development // inferred from mutant phenotype /// 0001569 // patterning of blood vessels // inferred from mutant phenotype …	0005576 // extracellular region // inferred from direct assay /// 0005576 // extracellular region // inferred from electronic annotation /// 0005576 // extracellular region // non-traceable author statement /// 0016020 // membrane // inferred from electronic annotation	0005172 // vascular endothelial growth factor receptor binding // non-traceable author statement /// 0005515 // protein binding // inferred from physical interaction /// 0008083 // growth factor activity // inferred from electronic annotation /// 0008083 // growth factor activity // inferred from mutant phenotype	---	---
Dr.616.1.S1_at	0.126123	-0.0646372	0.238172	0.531888	0.844039	sine oculis homeobox homolog 3a	six3a	NP_571437	NM_131362	0006355 // regulation of transcription, DNA-dependent // inferred from electronic annotation /// 0007420 // brain development // inferred from mutant phenotype /// 0045449 // regulation of transcription // inferred from electronic annotation	0005634 // nucleus // inferred from electronic annotation	0003677 // DNA binding // inferred from electronic annotation /// 0003700 // sequence-specific DNA binding transcription factor activity // inferred from electronic annotation /// 0043565 // sequence-specific DNA binding // inferred from electronic annotation	---	---
Dr.264.1.S1_at	-0.0385332	0.556772	0.805377	0.00621664	0.463297	internexin neuronal intermediate filament protein, alpha b	inab	NP_571107	NM_131032	---	0005882 // intermediate filament // inferred from electronic annotation	0005198 // structural molecule activity // inferred from electronic annotation	---	---
Dr.8472.1.S1_at	-0.0286822	0.138229	0.85448	0.387987	0.54195	troponin C, fast skeletal	tnnc	NP_571638	NM_131563	0006950 // response to stress // inferred from direct assay	---	0005509 // calcium ion binding // inferred from electronic annotation	---	---
Dr.4827.1.A1_at	-0.0997224	0.238741	0.602966	0.231051	0.540568	leukocyte cell derived chemotaxin 1	lect1	NP_001119920	NM_001126448	0007275 // multicellular organismal development // inferred from electronic annotation /// 0030154 // cell differentiation // inferred from electronic annotation /// 0051216 // cartilage development // inferred from electronic annotation	0005576 // extracellular region // inferred from electronic annotation /// 0012505 // endomembrane system // inferred from electronic annotation /// 0016020 // membrane // inferred from electronic annotation /// 0016021 // integral to membrane // inferred from electronic annotation	---	---	---
Dr.4827.1.A1_x_at	-0.169122	0.228987	0.482718	0.348143	0.375683	leukocyte cell derived chemotaxin 1	lect1	NP_001119920	NM_001126448	0007275 // multicellular organismal development // inferred from electronic annotation /// 0030154 // cell differentiation // inferred from electronic annotation /// 0051216 // cartilage development // inferred from electronic annotation	0005576 // extracellular region // inferred from electronic annotation /// 0012505 // endomembrane system // inferred from electronic annotation /// 0016020 // membrane // inferred from electronic annotation /// 0016021 // integral to membrane // inferred from electronic annotation	---	---	---
Dr.8295.1.S1_at	0.00887299	-0.115577	0.918517	0.206343	0.388891	kinesin family member 23	kif23	NP_571430	NM_131355	0000910 // cytokinesis // inferred from mutant phenotype /// 0007018 // microtubule-based movement // inferred from electronic annotation /// 0040016 // embryonic cleavage // inferred from mutant phenotype	0005634 // nucleus // inferred from direct assay /// 0005737 // cytoplasm // inferred from direct assay /// 0005874 // microtubule // inferred from direct assay /// 0005874 // microtubule // inferred from electronic annotation /// 0032154 // cleavage furrow // inferred from direct assay	0000166 // nucleotide binding // inferred from electronic annotation /// 0003774 // motor activity // inferred from electronic annotation /// 0003777 // microtubule motor activity // inferred from electronic annotation /// 0005524 // ATP binding // inferred from electronic annotation	---	---
Dr.7930.1.S1_at	0.125013	0.0773888	0.390602	0.589608	0.604735	mitogen-activated protein kinase 14a	mapk14a	NP_571797	NM_131722	0006468 // protein phosphorylation // inferred from electronic annotation /// 0006950 // response to stress // inferred from direct assay /// 0007243 // intracellular protein kinase cascade // inferred from direct assay /// 0007275 // multicellular organismal development // inferred from electronic annotation /// 0040016 // embryonic cleavage // inferred from direct assay	0005634 // nucleus // inferred from electronic annotation /// 0005634 // nucleus // inferred from sequence or structural similarity /// 0005737 // cytoplasm // inferred from electronic annotation /// 0005737 // cytoplasm // inferred from sequence or structural similarity	0000166 // nucleotide binding // inferred from electronic annotation /// 0004672 // protein kinase activity // inferred from electronic annotation /// 0004674 // protein serine/threonine kinase activity // inferred from electronic annotation /// 0004707 // MAP kinase activity // inferred from direct assay /// 0004707 // MAP kinase activity // inferred from electronic annotation /// 0005524 // ATP…	IPR001245 // Tyrosine protein kinase // 2.1E-4 /// IPR001245 // Tyrosine protein kinase // 1.1E-5	---
Dr.6798.1.S1_at	0.0394802	-0.261188	0.801225	0.123395	0.616594	chemokine (C-X-C motif), receptor 4b	cxcr4b	NP_571909	NM_131834	0001667 // ameboidal cell migration // inferred from mutant phenotype /// 0001764 // neuron migration // inferred from mutant phenotype /// 0007165 // signal transduction // inferred from electronic annotation /// 0007186 // G-protein coupled receptor protein signaling pathway // inferred from electronic annotation /// 0007281 // germ cell development // inferred from mutant phenotype /// 0007411…	0016020 // membrane // inferred from electronic annotation /// 0016021 // integral to membrane // inferred from electronic annotation	0001637 // G-protein chemoattractant receptor activity // inferred from mutant phenotype /// 0004871 // signal transducer activity // inferred from electronic annotation /// 0004872 // receptor activity // inferred from electronic annotation /// 0004930 // G-protein coupled receptor activity // inferred from electronic annotation /// 0016493 // C-C chemokine receptor activity // inferred from ele…	---	ENSDARP00000061498 // span:41-63,76-93,108-130,151-173,202-224,245-267,287-309 // numtm:7
Dr.15054.1.S1_at	0.0837626	0.228046	0.847226	0.60272	0.989475	retinol binding protein 2a, cellular	rbp2a	NP_694549	NM_153004	0006810 // transport // inferred from electronic annotation	---	0005215 // transporter activity // inferred from electronic annotation /// 0005488 // binding // inferred from electronic annotation /// 0008289 // lipid binding // inferred from electronic annotation	---	---
Dr.10697.1.S1_at	-0.0740738	0.132902	0.311152	0.0883828	0.537837	dishevelled, dsh homolog 3 (Drosophila)	dvl3	NP_571832	NM_131757	0007275 // multicellular organismal development // inferred from electronic annotation /// 0016055 // Wnt receptor signaling pathway // inferred from direct assay /// 0023034 // intracellular signaling pathway // inferred from electronic annotation /// 0042074 // cell migration involved in gastrulation // inferred from genetic interaction	0005622 // intracellular // inferred from electronic annotation	0004871 // signal transducer activity // inferred from electronic annotation /// 0005515 // protein binding // inferred from electronic annotation	---	---
Dr.7743.1.S2_at	-0.0882602	-0.0914969	0.371943	0.355569	0.89053	forkhead box H1	foxh1	NP_571577	NM_131502	0001568 // blood vessel development // inferred from mutant phenotype /// 0001947 // heart looping // inferred from mutant phenotype /// 0003143 // embryonic heart tube morphogenesis // inferred from mutant phenotype /// 0003146 // heart jogging // inferred from mutant phenotype /// 0006350 // transcription // inferred from electronic annotation /// 0006355 // regulation of transcription, DNA-dep…	0005634 // nucleus // inferred by curator /// 0005634 // nucleus // inferred from electronic annotation	0003677 // DNA binding // inferred from electronic annotation /// 0003700 // sequence-specific DNA binding transcription factor activity // inferred from electronic annotation /// 0030528 // transcription regulator activity // inferred from genetic interaction /// 0030528 // transcription regulator activity // inferred from mutant phenotype /// 0043565 // sequence-specific DNA binding // inferred…	---	---
Dr.7743.1.S1_at	-0.0621438	0.0140862	0.55627	0.892749	0.711237	forkhead box H1	foxh1	NP_571577	NM_131502	0001568 // blood vessel development // inferred from mutant phenotype /// 0001947 // heart looping // inferred from mutant phenotype /// 0003143 // embryonic heart tube morphogenesis // inferred from mutant phenotype /// 0003146 // heart jogging // inferred from mutant phenotype /// 0006350 // transcription // inferred from electronic annotation /// 0006355 // regulation of transcription, DNA-dep…	0005634 // nucleus // inferred by curator /// 0005634 // nucleus // inferred from electronic annotation	0003677 // DNA binding // inferred from electronic annotation /// 0003700 // sequence-specific DNA binding transcription factor activity // inferred from electronic annotation /// 0030528 // transcription regulator activity // inferred from genetic interaction /// 0030528 // transcription regulator activity // inferred from mutant phenotype /// 0043565 // sequence-specific DNA binding // inferred…	---	---
Dr.5053.1.S1_at	0.0319486	0.142762	0.706496	0.119301	0.431808	Kruppel-like factor 4	klf4	NP_571798	NM_131723	0030097 // hemopoiesis // inferred from mutant phenotype /// 0030218 // erythrocyte differentiation // inferred from mutant phenotype /// 0035188 // hatching // inferred from mutant phenotype /// 0045893 // positive regulation of transcription, DNA-dependent // inferred from mutant phenotype /// 0048785 // hatching gland development // inferred from mutant phenotype	0005622 // intracellular // inferred from electronic annotation /// 0005634 // nucleus // inferred by curator	0003676 // nucleic acid binding // inferred from electronic annotation /// 0003677 // DNA binding // inferred from direct assay /// 0008270 // zinc ion binding // inferred from electronic annotation	---	---
Dr.179.1.S1_at	0.0662909	0.191775	0.627264	0.182269	0.415782	T-box gene 16	tbx16	NP_571133	NM_131058	0001525 // angiogenesis // inferred from mutant phenotype /// 0001570 // vasculogenesis // inferred from mutant phenotype /// 0001947 // heart looping // inferred from mutant phenotype /// 0003143 // embryonic heart tube morphogenesis // inferred from mutant phenotype /// 0003146 // heart jogging // inferred from mutant phenotype /// 0006350 // transcription // inferred from electronic annotation…	0005634 // nucleus // inferred from electronic annotation	0003677 // DNA binding // inferred from direct assay /// 0003677 // DNA binding // inferred from electronic annotation /// 0003700 // sequence-specific DNA binding transcription factor activity // inferred from electronic annotation /// 0010843 // promoter binding // inferred from direct assay	---	---
Dr.179.1.S2_at	0.0924463	0.0364294	0.452904	0.763838	0.820188	T-box gene 16	tbx16	NP_571133	NM_131058	0001525 // angiogenesis // inferred from mutant phenotype /// 0001570 // vasculogenesis // inferred from mutant phenotype /// 0001947 // heart looping // inferred from mutant phenotype /// 0003143 // embryonic heart tube morphogenesis // inferred from mutant phenotype /// 0003146 // heart jogging // inferred from mutant phenotype /// 0006350 // transcription // inferred from electronic annotation…	0005634 // nucleus // inferred from electronic annotation	0003677 // DNA binding // inferred from direct assay /// 0003677 // DNA binding // inferred from electronic annotation /// 0003700 // sequence-specific DNA binding transcription factor activity // inferred from electronic annotation /// 0010843 // promoter binding // inferred from direct assay	---	---
Dr.3920.1.S1_at	-0.0555162	0.0104065	0.715655	0.945331	0.31042	oligodendrocyte lineage transcription factor 2	olig2	NP_835201	NM_178100	0007400 // neuroblast fate determination // inferred from mutant phenotype /// 0007403 // glial cell fate determination // inferred from mutant phenotype /// 0014003 // oligodendrocyte development // inferred from mutant phenotype /// 0021514 // ventral spinal cord interneuron differentiation // inferred from mutant phenotype /// 0021522 // spinal cord motor neuron differentiation // inferred fro…	0005634 // nucleus // inferred from electronic annotation	0030528 // transcription regulator activity // inferred from electronic annotation	---	---
Dr.373.1.S1_at	-0.268539	0.115701	0.046597	0.340714	0.466502	tropomodulin 4 (muscle)	tmod4	NP_571271	NM_131196	---	0005856 // cytoskeleton // inferred from electronic annotation	0005523 // tropomyosin binding // inferred from electronic annotation	---	---
Dr.4628.1.S1_at	0.0425034	0.0558338	0.707006	0.622622	0.244438	ATPase, H+ transporting, lysosomal accessory protein 1	atp6ap1	NP_775372	NM_173265	0003406 // retinal pigment epithelium development // inferred from mutant phenotype /// 0008057 // eye pigment granule organization // inferred from mutant phenotype /// 0015986 // ATP synthesis coupled proton transport // inferred from electronic annotation /// 0032438 // melanosome organization // inferred from mutant phenotype /// 0060041 // retina development in camera-type eye // inferred fr…	0033180 // proton-transporting V-type ATPase, V1 domain // inferred from electronic annotation	0046933 // hydrogen ion transporting ATP synthase activity, rotational mechanism // inferred from electronic annotation /// 0046961 // proton-transporting ATPase activity, rotational mechanism // inferred from electronic annotation	---	ENSDARP00000054012 // span:12-34,413-435 // numtm:2
DrAffx.2.40.S1_s_at	0.293584	0.793604	0.586518	0.164146	0.146719	gonadotropin-releasing hormone 2	gnrh2	NP_852104	NM_181439	0007275 // multicellular organismal development // inferred from electronic annotation /// 0007420 // brain development // inferred from mutant phenotype /// 0043010 // camera-type eye development // inferred from mutant phenotype	0005576 // extracellular region // inferred from electronic annotation	0005179 // hormone activity // inferred from electronic annotation	---	---
Dr.19652.1.S1_at	-0.00141621	0.1658	0.991206	0.219761	0.906433	coagulation factor VIIi	f7i	NP_775335	NM_173228	0006508 // proteolysis // inferred from electronic annotation /// 0007596 // blood coagulation // inferred from electronic annotation /// 0030195 // negative regulation of blood coagulation // inferred from direct assay	0005576 // extracellular region // inferred from electronic annotation	0003824 // catalytic activity // inferred from electronic annotation /// 0004252 // serine-type endopeptidase activity // inferred from electronic annotation /// 0005509 // calcium ion binding // inferred from electronic annotation	---	---
Dr.34.1.S1_at	0.0666022	-0.17633	0.320302	0.0230157	0.994846	desmin a	desma	NP_571038	NM_130963	0045214 // sarcomere organization // inferred from mutant phenotype /// 0060047 // heart contraction // inferred from mutant phenotype	0005882 // intermediate filament // inferred from electronic annotation	0005198 // structural molecule activity // inferred from electronic annotation	---	---
Dr.190.1.S1_at	-0.0679378	-0.0129461	0.519599	0.901044	0.860639	complement factor B /// zgc:153240	cfb /// zgc:153240	NP_001038854 /// NP_571413	NM_001045389 /// NM_131338	0006508 // proteolysis // inferred from electronic annotation /// 0006956 // complement activation // inferred from electronic annotation /// 0009617 // response to bacterium // inferred from direct assay	0005576 // extracellular region // inferred from electronic annotation	0003824 // catalytic activity // inferred from electronic annotation /// 0004252 // serine-type endopeptidase activity // inferred from electronic annotation	---	---
Dr.5038.1.S1_at	0.0790505	-0.0185261	0.51869	0.878219	0.42969	claudin a	cldna	NP_571837	NM_131762	---	0005886 // plasma membrane // inferred from electronic annotation /// 0005923 // tight junction // inferred from electronic annotation /// 0016020 // membrane // inferred from electronic annotation /// 0016021 // integral to membrane // inferred from electronic annotation /// 0030054 // cell junction // inferred from electronic annotation	0005198 // structural molecule activity // inferred from electronic annotation	---	ENSDARP00000092862 // span:9-31,79-101,122-144,164-186 // numtm:4
Dr.4123.1.S1_at	0.048934	-0.227942	0.741052	0.149639	0.336617	mki67 (FHA domain) interacting nucleolar phosphoprotein (human)	mki67ip	NP_775395	NM_173288	0007275 // multicellular organismal development // inferred from electronic annotation	0005634 // nucleus // inferred from electronic annotation /// 0005730 // nucleolus // inferred from electronic annotation	0000166 // nucleotide binding // inferred from electronic annotation /// 0003676 // nucleic acid binding // inferred from electronic annotation /// 0003723 // RNA binding // inferred from electronic annotation	---	---
Dr.15.1.S1_a_at	0.0160809	-0.076499	0.917328	0.624091	0.374291	snail homolog 1a (Drosophila)	snai1a	NP_571141	NM_131066	0001837 // epithelial to mesenchymal transition // inferred from mutant phenotype /// 0007369 // gastrulation // inferred from direct assay /// 0008078 // mesodermal cell migration // inferred from mutant phenotype /// 0042074 // cell migration involved in gastrulation // inferred from expression pattern /// 0042074 // cell migration involved in gastrulation // inferred from mutant phenotype	0005622 // intracellular // inferred from electronic annotation /// 0005634 // nucleus // inferred by curator /// 0005634 // nucleus // inferred from mutant phenotype	0003676 // nucleic acid binding // inferred from electronic annotation /// 0008270 // zinc ion binding // inferred from electronic annotation /// 0008270 // zinc ion binding // inferred from sequence or structural similarity /// 0051059 // NF-kappaB binding // inferred from physical interaction	---	---
Dr.8064.1.S1_at	-0.137124	-0.0128508	0.11724	0.8734	0.861875	draculin	drl	NP_571052	NM_130977	0001702 // gastrulation with mouth forming second // inferred from expression pattern /// 0007275 // multicellular organismal development // inferred from electronic annotation	0005622 // intracellular // inferred from electronic annotation	0003676 // nucleic acid binding // inferred from electronic annotation /// 0003677 // DNA binding // non-traceable author statement /// 0008270 // zinc ion binding // inferred from electronic annotation /// 0008270 // zinc ion binding // inferred from sequence or structural similarity /// 0046872 // metal ion binding // inferred from electronic annotation	---	---
Dr.8118.1.A1_at	0.147059	0.146322	0.112128	0.113667	0.240433	orthopedia homolog b	otpb	NP_571175	NM_131100	0006350 // transcription // inferred from electronic annotation /// 0006355 // regulation of transcription, DNA-dependent // inferred from electronic annotation /// 0007275 // multicellular organismal development // inferred from electronic annotation /// 0007399 // nervous system development // inferred from electronic annotation /// 0021854 // hypothalamus development // inferred from mutant ph…	0005634 // nucleus // inferred from electronic annotation	0003677 // DNA binding // inferred from electronic annotation /// 0003700 // sequence-specific DNA binding transcription factor activity // inferred from electronic annotation /// 0030528 // transcription regulator activity // inferred from electronic annotation /// 0043565 // sequence-specific DNA binding // inferred from electronic annotation	---	---
Dr.12399.1.S1_at	-0.166781	0.160929	0.051037	0.0578646	0.974296	macrophage stimulating 1 (hepatocyte growth factor-like)	mst1	NP_694512	NM_152980	0006508 // proteolysis // inferred from electronic annotation	---	0003824 // catalytic activity // inferred from electronic annotation /// 0004252 // serine-type endopeptidase activity // inferred from electronic annotation	IPR000477 // RNA-directed DNA polymerase (Reverse transcriptase) // 5.6E-13	---
Dr.25264.1.S1_at	0.0243773	0.126962	0.821354	0.258902	0.912397	telomeric repeat binding factor a	terfa	NP_775350	NM_173243	0007004 // telomere maintenance via telomerase // inferred from electronic annotation /// 0045449 // regulation of transcription // inferred from electronic annotation	0000781 // chromosome, telomeric region // inferred from electronic annotation /// 0005634 // nucleus // inferred from electronic annotation	0003677 // DNA binding // inferred from electronic annotation /// 0005515 // protein binding // inferred from electronic annotation /// 0042162 // telomeric DNA binding // inferred from electronic annotation	---	---
Dr.11729.1.S1_at	-0.141475	0.193026	0.328493	0.19345	0.572268	cytochrome P450, family 2, subfamily J, polypeptide 28	cyp2j28	NP_694486	NM_152954	0055114 // oxidation reduction // inferred from electronic annotation	---	0004497 // monooxygenase activity // inferred from electronic annotation /// 0005506 // iron ion binding // inferred from electronic annotation /// 0009055 // electron carrier activity // inferred from electronic annotation /// 0016491 // oxidoreductase activity // inferred from electronic annotation /// 0016712 // oxidoreductase activity, acting on paired donors, with incorporation or reduction …	---	ENSDARP00000018819 // span:12-29 // numtm:1
Dr.2.1.S1_at	-0.311743	-0.0211577	0.141182	0.914498	0.424616	distal-less homeobox gene 2a /// distal-less homeobox gene 2a-like	dlx2a /// LOC100329608	NP_571386 /// XP_002663348	NM_131311 /// XM_002663302	0006355 // regulation of transcription, DNA-dependent // inferred from electronic annotation /// 0007275 // multicellular organismal development // inferred from electronic annotation /// 0007422 // peripheral nervous system development // inferred from mutant phenotype /// 0014032 // neural crest cell development // inferred from mutant phenotype /// 0045449 // regulation of transcription // inf…	0005634 // nucleus // inferred from electronic annotation	0003677 // DNA binding // inferred from electronic annotation /// 0003700 // sequence-specific DNA binding transcription factor activity // inferred from electronic annotation /// 0030528 // transcription regulator activity // inferred from electronic annotation /// 0043565 // sequence-specific DNA binding // inferred from electronic annotation	---	---
Dr.8062.1.S1_at	0.297113	-0.271566	0.0266786	0.0383184	0.769738	tapasin	tpsn	NP_571049	NM_130974	0019885 // antigen processing and presentation of endogenous peptide antigen via MHC class I // inferred from electronic annotation	0016020 // membrane // inferred from electronic annotation	---	IPR013106 // Immunoglobulin V-set // 0.012 /// IPR013106 // Immunoglobulin V-set // 0.012 /// IPR013151 // Immunoglobulin // 0.0050 /// IPR013151 // Immunoglobulin // 0.0050	XP_002663738.1 // span:12-34 // numtm:1 /// ENSDARP00000095615 // span:12-34 // numtm:1
Dr.2499.1.S1_at	-0.0315535	0.0522613	0.753346	0.604769	0.523129	myogenin	myog	NP_571081	NM_131006	0006355 // regulation of transcription, DNA-dependent // inferred from electronic annotation /// 0006950 // response to stress // inferred from direct assay /// 0007517 // muscle organ development // inferred from electronic annotation /// 0007517 // muscle organ development // inferred from genetic interaction /// 0007519 // skeletal muscle tissue development // inferred from genetic interaction…	0005634 // nucleus // inferred from electronic annotation	0003677 // DNA binding // inferred from electronic annotation /// 0030528 // transcription regulator activity // inferred from electronic annotation	---	---
Dr.12573.1.S1_at	0.102156	0.211434	0.309851	0.0550742	0.924057	SRY-box containing gene 32	sox32	NP_571926	NM_131851	0001706 // endoderm formation // inferred from direct assay /// 0001706 // endoderm formation // inferred from mutant phenotype /// 0003007 // heart morphogenesis // inferred from mutant phenotype /// 0007368 // determination of left/right symmetry // inferred from mutant phenotype /// 0007492 // endoderm development // inferred from mutant phenotype /// 0007493 // endodermal cell fate determinat…	0005634 // nucleus // inferred by curator /// 0005634 // nucleus // inferred from electronic annotation	0003677 // DNA binding // inferred from direct assay /// 0003677 // DNA binding // inferred from electronic annotation /// 0003700 // sequence-specific DNA binding transcription factor activity // inferred from direct assay /// 0003700 // sequence-specific DNA binding transcription factor activity // inferred from genetic interaction	---	---
Dr.19222.1.S2_at	-0.125386	0.105954	0.296304	0.372738	0.868991	fibroblast growth factor receptor 2	fgfr2	NP_840088	NM_178303	0006468 // protein phosphorylation // inferred from electronic annotation /// 0008284 // positive regulation of cell proliferation // inferred from electronic annotation /// 0008543 // fibroblast growth factor receptor signaling pathway // inferred from electronic annotation	0016020 // membrane // inferred from electronic annotation /// 0016021 // integral to membrane // inferred from electronic annotation	0000166 // nucleotide binding // inferred from electronic annotation /// 0004672 // protein kinase activity // inferred from electronic annotation /// 0004713 // protein tyrosine kinase activity // inferred from electronic annotation /// 0004714 // transmembrane receptor protein tyrosine kinase activity // inferred from electronic annotation /// 0004872 // receptor activity // inferred from elect…	---	ENSDARP00000006382 // span:375-397 // numtm:1 /// ENSDARP00000075358 // span:373-395 // numtm:1 /// ENSDARP00000089041 // span:23-45,309-331 // numtm:2 /// ENSDARP00000106366 // span:286-308 // numtm:1 /// ENSDARP00000075360 // span:398-420 // numtm:1
Dr.19222.1.S1_at	-0.144174	0.268647	0.140129	0.0157844	0.252514	fibroblast growth factor receptor 2	fgfr2	NP_840088	NM_178303	0006468 // protein phosphorylation // inferred from electronic annotation /// 0008284 // positive regulation of cell proliferation // inferred from electronic annotation /// 0008543 // fibroblast growth factor receptor signaling pathway // inferred from electronic annotation	0016020 // membrane // inferred from electronic annotation /// 0016021 // integral to membrane // inferred from electronic annotation	0000166 // nucleotide binding // inferred from electronic annotation /// 0004672 // protein kinase activity // inferred from electronic annotation /// 0004713 // protein tyrosine kinase activity // inferred from electronic annotation /// 0004714 // transmembrane receptor protein tyrosine kinase activity // inferred from electronic annotation /// 0004872 // receptor activity // inferred from elect…	---	GENSCAN00000006137 // span:452-474 // numtm:1 /// ENSDARP00000006382 // span:375-397 // numtm:1 /// ENSDARP00000075358 // span:373-395 // numtm:1 /// ENSDARP00000089041 // span:23-45,309-331 // numtm:2 /// ENSDARP00000106366 // span:286-308 // numtm:1 /// ENSDARP00000075360 // span:398-420 // numtm:1
Dr.2435.1.S1_at	-0.141786	0.0913591	0.156414	0.343033	0.142995	polymerase (DNA directed), epsilon 2	pole2	NP_775353	NM_173246	0006260 // DNA replication // inferred from electronic annotation /// 0006261 // DNA-dependent DNA replication // inferred from electronic annotation	0005634 // nucleus // inferred from electronic annotation	0003677 // DNA binding // inferred from electronic annotation /// 0003887 // DNA-directed DNA polymerase activity // inferred from electronic annotation	---	---
Dr.16883.1.S1_at	0.0577187	0.0223932	0.588055	0.832199	0.435922	DEAD (Asp-Glu-Ala-Asp) box polypeptide 55	ddx55	NP_775336	NM_173229	0007275 // multicellular organismal development // inferred from electronic annotation	---	0000166 // nucleotide binding // inferred from electronic annotation /// 0003676 // nucleic acid binding // inferred from electronic annotation /// 0003723 // RNA binding // inferred from electronic annotation /// 0004386 // helicase activity // inferred from electronic annotation /// 0005524 // ATP binding // inferred from electronic annotation /// 0008026 // ATP-dependent helicase activity // i…	---	---
Dr.6799.1.S1_at	-0.13163	0.0701308	0.519598	0.728998	0.527324	claudin 1	cldn1	NP_571845	NM_131770	---	0005886 // plasma membrane // inferred from electronic annotation /// 0005923 // tight junction // inferred from electronic annotation /// 0016020 // membrane // inferred from electronic annotation /// 0016021 // integral to membrane // inferred from electronic annotation /// 0030054 // cell junction // inferred from electronic annotation	0005198 // structural molecule activity // inferred from electronic annotation	---	---
Dr.18845.1.S1_at	-0.199523	0.136709	0.0426385	0.137566	0.808922	diencephalon/mesencephalon homeobox 1a	dmbx1a	NP_694509 /// NP_835457	NM_152977 /// NM_178163	0001654 // eye development // inferred from expression pattern /// 0006350 // transcription // inferred from electronic annotation /// 0006355 // regulation of transcription, DNA-dependent // inferred from electronic annotation /// 0007275 // multicellular organismal development // inferred from electronic annotation /// 0007420 // brain development // inferred from expression pattern /// 0030901…	0005634 // nucleus // inferred from electronic annotation	0003677 // DNA binding // inferred from electronic annotation /// 0003700 // sequence-specific DNA binding transcription factor activity // inferred from electronic annotation /// 0016564 // transcription repressor activity // inferred from mutant phenotype /// 0030528 // transcription regulator activity // inferred from electronic annotation /// 0043565 // sequence-specific DNA binding // inferr…	---	---
Dr.18845.1.S2_at	-0.30706	0.0391083	0.0940226	0.814909	0.303978	diencephalon/mesencephalon homeobox 1a	dmbx1a	NP_694509 /// NP_835457	NM_152977 /// NM_178163	0001654 // eye development // inferred from expression pattern /// 0006350 // transcription // inferred from electronic annotation /// 0006355 // regulation of transcription, DNA-dependent // inferred from electronic annotation /// 0007275 // multicellular organismal development // inferred from electronic annotation /// 0007420 // brain development // inferred from expression pattern /// 0030901…	0005634 // nucleus // inferred from electronic annotation	0003677 // DNA binding // inferred from electronic annotation /// 0003700 // sequence-specific DNA binding transcription factor activity // inferred from electronic annotation /// 0016564 // transcription repressor activity // inferred from mutant phenotype /// 0030528 // transcription regulator activity // inferred from electronic annotation /// 0043565 // sequence-specific DNA binding // inferr…	---	---
Dr.92.1.A1_at	0.0254211	-0.0756435	0.781654	0.418464	0.276242	growth associated protein 43	gap43	NP_571416	NM_131341	0040008 // regulation of growth // inferred from electronic annotation /// 0042246 // tissue regeneration // inferred from expression pattern	---	---	---	---
Dr.10629.1.S1_at	-0.00630856	-0.019578	0.970332	0.908147	0.250797	activin A receptor type II-like 1	acvrl1	NP_705929	NM_153643	0001568 // blood vessel development // inferred from mutant phenotype /// 0006468 // protein phosphorylation // inferred from electronic annotation /// 0048264 // determination of ventral identity // inferred from direct assay /// 0048514 // blood vessel morphogenesis // inferred from genetic interaction /// 0048514 // blood vessel morphogenesis // inferred from mutant phenotype	0016020 // membrane // inferred from electronic annotation	0000166 // nucleotide binding // inferred from electronic annotation /// 0004672 // protein kinase activity // inferred from electronic annotation /// 0004674 // protein serine/threonine kinase activity // inferred from electronic annotation /// 0004675 // transmembrane receptor protein serine/threonine kinase activity // inferred from electronic annotation /// 0004872 // receptor activity // inf…	---	ENSDARP00000109657 // span:4-23,116-138 // numtm:2 /// ENSDARP00000043461 // span:4-23,116-138 // numtm:2
Dr.267.1.S1_at	-0.0655136	0.0448346	0.30721	0.476813	0.938031	myocyte enhancer factor 2ca /// myocyte enhancer factor 2cb	mef2ca /// mef2cb	NP_001124434 /// NP_571387	NM_001130962 /// NM_131312	0006350 // transcription // inferred from electronic annotation /// 0006355 // regulation of transcription, DNA-dependent // inferred from electronic annotation /// 0007507 // heart development // inferred from genetic interaction /// 0030241 // skeletal muscle myosin thick filament assembly // inferred from genetic interaction /// 0045449 // regulation of transcription // inferred from electroni…	0005634 // nucleus // inferred from electronic annotation	0003677 // DNA binding // inferred from electronic annotation /// 0003700 // sequence-specific DNA binding transcription factor activity // inferred from electronic annotation /// 0043565 // sequence-specific DNA binding // inferred from electronic annotation	---	---
Dr.10652.1.S1_at	-0.190354	0.189592	0.337401	0.339229	0.428648	spectrin, beta, erythrocytic	sptb	NP_571600	NM_131525	0035162 // embryonic hemopoiesis // inferred from mutant phenotype /// 0048821 // erythrocyte development // inferred from mutant phenotype	0008091 // spectrin // inferred from electronic annotation	0003779 // actin binding // inferred from electronic annotation /// 0005200 // structural constituent of cytoskeleton // inferred from electronic annotation	---	---
Dr.1467.2.S1_a_at	-0.135156	-0.362957	0.200267	0.00563522	0.135565	paired box gene 9	pax9	NP_571373	NM_131298	0006350 // transcription // inferred from electronic annotation /// 0007275 // multicellular organismal development // inferred from electronic annotation /// 0045449 // regulation of transcription // inferred from electronic annotation	0005634 // nucleus // inferred from electronic annotation	0003677 // DNA binding // inferred from electronic annotation	---	---
Dr.8063.1.S1_at	0.0793154	-0.171268	0.739887	0.479135	0.3371	membrane protein, palmitoylated 7 (MAGUK p55 subfamily member 7)	mpp7	NP_571051	NM_130976	---	0005912 // adherens junction // inferred from electronic annotation /// 0005923 // tight junction // inferred from electronic annotation /// 0016020 // membrane // inferred from electronic annotation /// 0030054 // cell junction // inferred from electronic annotation	0005515 // protein binding // inferred from electronic annotation	---	---
Dr.5284.1.S1_at	-0.0221281	0.218647	0.796913	0.0302177	0.403185	TAF7 RNA polymerase II, TATA box binding protein (TBP)-associated factor	taf7	NP_775367	NM_173260	0006367 // transcription initiation from RNA polymerase II promoter // inferred from electronic annotation	0005669 // transcription factor TFIID complex // inferred from electronic annotation	0016251 // general RNA polymerase II transcription factor activity // inferred from electronic annotation	---	---
Dr.692.1.S1_at	0.00312614	0.138729	0.975829	0.202802	0.288832	protein tyrosine kinase 2a	ptk2.1	NP_571871	NM_131796	0006468 // protein phosphorylation // inferred from electronic annotation /// 0007172 // signal complex assembly // inferred from electronic annotation	0005856 // cytoskeleton // inferred from electronic annotation /// 0005925 // focal adhesion // inferred from electronic annotation	0000166 // nucleotide binding // inferred from electronic annotation /// 0004672 // protein kinase activity // inferred from electronic annotation /// 0004713 // protein tyrosine kinase activity // inferred from electronic annotation /// 0004871 // signal transducer activity // inferred from electronic annotation /// 0005488 // binding // inferred from electronic annotation /// 0005515 // protein…	---	---
Dr.3027.1.S1_at	-0.331068	0.175843	0.251222	0.529666	0.889293	erythrocyte membrane protein band 4.1 (elliptocytosis 1, RH-linked)	epb41	NP_778259	NM_175084	0030218 // erythrocyte differentiation // inferred from mutant phenotype /// 0030866 // cortical actin cytoskeleton organization // inferred from electronic annotation /// 0035162 // embryonic hemopoiesis // inferred from mutant phenotype	0005737 // cytoplasm // inferred from electronic annotation /// 0005856 // cytoskeleton // inferred from electronic annotation /// 0019897 // extrinsic to plasma membrane // inferred from direct assay /// 0019898 // extrinsic to membrane // inferred from electronic annotation	0005488 // binding // inferred from electronic annotation /// 0005515 // protein binding // inferred from physical interaction /// 0005516 // calmodulin binding // inferred from direct assay /// 0008092 // cytoskeletal protein binding // inferred from electronic annotation	---	---
Dr.224.1.S1_at	0.00992394	0.0230441	0.920244	0.816402	0.715814	T-box gene 6	tbx6	NP_571127	NM_131052	0006350 // transcription // inferred from electronic annotation /// 0006355 // regulation of transcription, DNA-dependent // inferred from electronic annotation /// 0045449 // regulation of transcription // inferred from electronic annotation	0005634 // nucleus // inferred from electronic annotation	0003677 // DNA binding // inferred from electronic annotation /// 0003700 // sequence-specific DNA binding transcription factor activity // inferred from electronic annotation	---	---
Dr.8159.1.S1_at	0.246114	-0.398643	0.349332	0.146056	0.816998	daz-like gene	dazl	NP_571599	NM_131524	0006417 // regulation of translation // inferred from electronic annotation /// 0007275 // multicellular organismal development // inferred from electronic annotation /// 0007283 // spermatogenesis // inferred from electronic annotation /// 0010628 // positive regulation of gene expression // inferred from direct assay /// 0030154 // cell differentiation // inferred from electronic annotation ///…	0005737 // cytoplasm // inferred from direct assay /// 0005737 // cytoplasm // inferred from electronic annotation	0000166 // nucleotide binding // inferred from electronic annotation /// 0003676 // nucleic acid binding // inferred from electronic annotation /// 0003723 // RNA binding // inferred from direct assay /// 0003723 // RNA binding // inferred from electronic annotation /// 0003730 // mRNA 3'-UTR binding // inferred from direct assay /// 0008494 // translation activator activity // inferred from dire…	---	---
Dr.17548.1.S1_at	0.0347114	0.298659	0.831459	0.0951368	0.804991	gastrulation brain homeo box 2	gbx2	NP_694496	NM_152964	0006355 // regulation of transcription, DNA-dependent // inferred from electronic annotation /// 0045449 // regulation of transcription // inferred from electronic annotation	0005634 // nucleus // inferred from electronic annotation	0003677 // DNA binding // inferred from electronic annotation /// 0003700 // sequence-specific DNA binding transcription factor activity // inferred from electronic annotation /// 0030528 // transcription regulator activity // inferred from electronic annotation /// 0043565 // sequence-specific DNA binding // inferred from electronic annotation	---	---
Dr.10447.1.S1_at	-0.09796	0.189298	0.368373	0.102719	0.801444	ferrochelatase	fech	NP_571706	NM_131631	0006779 // porphyrin biosynthetic process // inferred from electronic annotation /// 0006783 // heme biosynthetic process // inferred from electronic annotation /// 0043249 // erythrocyte maturation // inferred from mutant phenotype	0005737 // cytoplasm // inferred from electronic annotation	0003676 // nucleic acid binding // inferred from electronic annotation /// 0004325 // ferrochelatase activity // inferred from electronic annotation /// 0004325 // ferrochelatase activity // inferred from mutant phenotype /// 0005524 // ATP binding // inferred from electronic annotation /// 0008026 // ATP-dependent helicase activity // inferred from electronic annotation /// 0016829 // lyase acti…	---	---
Dr.36.1.S2_at	-0.018486	0.0400395	0.828655	0.641126	0.259439	sonic hedgehog a	shha	NP_571138	NM_131063	0001708 // cell fate specification // inferred from mutant phenotype /// 0001756 // somitogenesis // inferred from genetic interaction /// 0001756 // somitogenesis // inferred from mutant phenotype /// 0001839 // neural plate morphogenesis // inferred from mutant phenotype /// 0001947 // heart looping // inferred from direct assay /// 0006508 // proteolysis // inferred from electronic annotation …	0005576 // extracellular region // inferred from electronic annotation /// 0005615 // extracellular space // inferred from electronic annotation /// 0005886 // plasma membrane // inferred from electronic annotation /// 0016020 // membrane // inferred from electronic annotation	0008233 // peptidase activity // inferred from electronic annotation /// 0016787 // hydrolase activity // inferred from electronic annotation	---	ENSDARP00000089976 // span:7-29 // numtm:1
Dr.10461.1.S1_at	0.0330734	0.354114	0.910406	0.248924	0.812845	cytochrome P450, family 19, subfamily A, polypeptide 1b	cyp19a1b	NP_571717	NM_131642	0009410 // response to xenobiotic stimulus // inferred from direct assay /// 0032355 // response to estradiol stimulus // inferred from direct assay /// 0043627 // response to estrogen stimulus // inferred from direct assay /// 0048545 // response to steroid hormone stimulus // inferred from direct assay /// 0055114 // oxidation reduction // inferred from electronic annotation	---	0004497 // monooxygenase activity // inferred from electronic annotation /// 0005506 // iron ion binding // inferred from electronic annotation /// 0009055 // electron carrier activity // inferred from electronic annotation /// 0016491 // oxidoreductase activity // inferred from electronic annotation /// 0020037 // heme binding // inferred from electronic annotation /// 0046872 // metal ion bindi…	---	---
Dr.4885.1.S1_at	0.000335455	0.0433614	0.996675	0.593506	0.862722	solute carrier family 34 (sodium phosphate), member 2a	slc34a2a	NP_571699	NM_131624	0006817 // phosphate transport // inferred from direct assay /// 0006817 // phosphate transport // inferred from electronic annotation	0016020 // membrane // inferred from electronic annotation /// 0016324 // apical plasma membrane // inferred from direct assay	0015321 // sodium-dependent phosphate transmembrane transporter activity // inferred from direct assay /// 0015321 // sodium-dependent phosphate transmembrane transporter activity // inferred from electronic annotation	---	ENSDARP00000023797 // span:65-87,153-175,196-218,324-346,369-391,396-413,420-437,447-469,490-512,516-538 // numtm:10
Dr.589.1.S1_at	-0.282266	0.27886	0.106798	0.110439	0.631929	forkhead box B1.1	foxb1.1	NP_571358	NM_131283	0006350 // transcription // inferred from electronic annotation /// 0006355 // regulation of transcription, DNA-dependent // inferred from electronic annotation /// 0007420 // brain development // inferred from expression pattern /// 0045449 // regulation of transcription // inferred from electronic annotation	0005634 // nucleus // inferred from electronic annotation	0003677 // DNA binding // inferred from electronic annotation /// 0003700 // sequence-specific DNA binding transcription factor activity // inferred from electronic annotation /// 0043565 // sequence-specific DNA binding // inferred from electronic annotation	---	---
Dr.8145.1.S1_at	-0.162374	0.0818825	0.2304	0.531062	0.380928	insulin-like growth factor 2a	igf2a	NP_571508	NM_131433	0001756 // somitogenesis // inferred from genetic interaction /// 0001756 // somitogenesis // inferred from mutant phenotype /// 0030903 // notochord development // inferred from genetic interaction /// 0030903 // notochord development // inferred from mutant phenotype	0005576 // extracellular region // inferred from electronic annotation /// 0005576 // extracellular region // non-traceable author statement /// 0005615 // extracellular space // inferred from electronic annotation	0005159 // insulin-like growth factor receptor binding // inferred from direct assay /// 0005179 // hormone activity // inferred from electronic annotation /// 0008083 // growth factor activity // inferred from electronic annotation	---	---
Dr.281.1.S1_at	0.154558	0.0739384	0.581313	0.79035	0.672168	islet2a	isl2a	NP_571045	NM_130970	0006355 // regulation of transcription, DNA-dependent // inferred from electronic annotation /// 0007275 // multicellular organismal development // inferred from electronic annotation /// 0045449 // regulation of transcription // inferred from electronic annotation /// 0048665 // neuron fate specification // inferred from genetic interaction /// 0048665 // neuron fate specification // inferred fr…	0005634 // nucleus // inferred from electronic annotation	0003677 // DNA binding // inferred from electronic annotation /// 0003700 // sequence-specific DNA binding transcription factor activity // inferred from electronic annotation /// 0008270 // zinc ion binding // inferred from electronic annotation /// 0030528 // transcription regulator activity // inferred from electronic annotation /// 0043565 // sequence-specific DNA binding // inferred from ele…	---	---
Dr.10120.1.S1_at	0.120271	-0.167387	0.565331	0.428181	0.674557	proteasome (prosome, macropain) subunit, alpha type, 6b	psma6b	NP_571870	NM_131795	0006511 // ubiquitin-dependent protein catabolic process // inferred from electronic annotation /// 0051603 // proteolysis involved in cellular protein catabolic process // inferred from electronic annotation	0000502 // proteasome complex // inferred from electronic annotation /// 0005634 // nucleus // inferred from electronic annotation /// 0005737 // cytoplasm // inferred from electronic annotation /// 0005839 // proteasome core complex // inferred from electronic annotation /// 0019773 // proteasome core complex, alpha-subunit complex // inferred from electronic annotation	0004175 // endopeptidase activity // inferred from electronic annotation /// 0004298 // threonine-type endopeptidase activity // inferred from electronic annotation /// 0008233 // peptidase activity // inferred from electronic annotation /// 0016787 // hydrolase activity // inferred from electronic annotation	---	---
Dr.8213.1.S1_at	-0.00590825	0.0484035	0.942504	0.559	0.432771	proteasome (prosome, macropain) subunit, beta type, 9b	psmb9b	NP_571753	NM_131678	0051603 // proteolysis involved in cellular protein catabolic process // inferred from electronic annotation	0000502 // proteasome complex // inferred from electronic annotation /// 0005634 // nucleus // inferred from electronic annotation /// 0005737 // cytoplasm // inferred from electronic annotation /// 0005839 // proteasome core complex // inferred from electronic annotation	0004175 // endopeptidase activity // inferred from electronic annotation /// 0004298 // threonine-type endopeptidase activity // inferred from electronic annotation /// 0008233 // peptidase activity // inferred from electronic annotation /// 0016787 // hydrolase activity // inferred from electronic annotation	---	---
Dr.4812.1.S1_s_at	-0.055933	0.276746	0.817262	0.271314	0.565007	novel protein similar to myosin heavy chain 4 (myhc4) /// myosin heavy chain 4 /// myosin, heavy polypeptide 1.1, skeletal muscle /// myosin, heavy polypeptide 1.2, skeletal muscle /// myosin, heavy polypeptide 2, fast muscle specific /// zgc:66156	LOC100149148 /// myhc4 /// myhz1.1 /// myhz1.2 /// myhz2 /// zgc:66156	NP_001018321 /// NP_001108561 /// NP_001124138 /// NP_001154918 /// NP_694514 /// XP_001924009 /// XP_002666141	NM_001020485 /// NM_001115089 /// NM_001130666 /// NM_001161446 /// NM_152982 /// XM_001923974 /// XM_002666095	0001757 // somite specification // inferred from expression pattern /// 0006950 // response to stress // inferred from direct assay	0016459 // myosin complex // inferred from electronic annotation /// 0032982 // myosin filament // inferred from electronic annotation	0000166 // nucleotide binding // inferred from electronic annotation /// 0003774 // motor activity // inferred from electronic annotation /// 0003779 // actin binding // inferred from electronic annotation /// 0005524 // ATP binding // inferred from electronic annotation	IPR000048 // IQ calmodulin-binding region // 0.14 /// IPR000048 // IQ calmodulin-binding region // 0.14 /// IPR000048 // IQ calmodulin-binding region // 0.87 /// IPR000048 // IQ calmodulin-binding region // 0.87 /// IPR000048 // IQ calmodulin-binding region // 0.14 /// IPR000048 // IQ calmodulin-binding region // 0.14 /// IPR000048 // IQ calmodulin-binding region // 0.14 /// IPR000048 // IQ calmo…	---
Dr.15719.1.S1_at	-0.324431	0.0235939	0.160518	0.913211	0.758099	forkhead box C1a	foxc1a	NP_571803	NM_131728	0001570 // vasculogenesis // inferred from genetic interaction /// 0001570 // vasculogenesis // inferred from mutant phenotype /// 0001756 // somitogenesis // inferred from mutant phenotype /// 0006350 // transcription // inferred from electronic annotation /// 0006355 // regulation of transcription, DNA-dependent // inferred from electronic annotation /// 0043010 // camera-type eye development /…	0005634 // nucleus // inferred from electronic annotation	0003677 // DNA binding // inferred from electronic annotation /// 0003700 // sequence-specific DNA binding transcription factor activity // inferred from electronic annotation /// 0043565 // sequence-specific DNA binding // inferred from electronic annotation	---	---
Dr.10620.1.S1_at	-0.42367	0.598419	0.0896013	0.025955	0.86601	troponin T3b, skeletal, fast	tnnt3b	NP_001103886 /// NP_857636	NM_001110416 /// NM_181653	---	---	---	---	---
Dr.10335.1.S1_at	0.0258174	0.0132759	0.692518	0.838265	0.384909	troponin T3a, skeletal, fast	tnnt3a	NP_571640	NM_131565	---	---	---	---	---
Dr.16.1.S1_at	0.056819	-0.0593071	0.338304	0.318817	0.627885	nuclear receptor subfamily 2, group F, member 1a	nr2f1a	NP_571255	NM_131180	0006350 // transcription // inferred from electronic annotation /// 0006355 // regulation of transcription, DNA-dependent // inferred from electronic annotation /// 0045449 // regulation of transcription // inferred from electronic annotation	0005634 // nucleus // inferred from electronic annotation	0003677 // DNA binding // inferred from electronic annotation /// 0003700 // sequence-specific DNA binding transcription factor activity // inferred from electronic annotation /// 0003707 // steroid hormone receptor activity // inferred from electronic annotation /// 0004872 // receptor activity // inferred from electronic annotation /// 0004879 // ligand-dependent nuclear receptor activity // in…	---	---
Dr.591.1.S1_at	0.163635	-0.0121531	0.341215	0.941937	0.248479	forkhead box A1	foxa1	NP_571359	NM_131284	0006355 // regulation of transcription, DNA-dependent // inferred from electronic annotation	0005634 // nucleus // inferred from electronic annotation	0003677 // DNA binding // inferred from electronic annotation /// 0003700 // sequence-specific DNA binding transcription factor activity // inferred from electronic annotation /// 0043565 // sequence-specific DNA binding // inferred from electronic annotation	---	---
Dr.11764.1.S1_at	-0.125313	-0.0902529	0.425862	0.562436	0.372755	annexin A13	anxa13	NP_571849	NM_131774	---	---	0005509 // calcium ion binding // inferred from electronic annotation /// 0005544 // calcium-dependent phospholipid binding // inferred from electronic annotation	---	---
Dr.5257.1.S1_at	0.265253	-0.075222	0.0392849	0.505086	0.750973	digestive-organ expansion factor	def	NP_775380	NM_173273	0007275 // multicellular organismal development // inferred from electronic annotation /// 0031017 // exocrine pancreas development // inferred from mutant phenotype /// 0035265 // organ growth // inferred from mutant phenotype /// 0048546 // digestive tract morphogenesis // inferred from mutant phenotype	0005634 // nucleus // inferred from direct assay /// 0005634 // nucleus // inferred from electronic annotation	---	---	---
Dr.587.1.S1_at	-0.108496	0.127397	0.374741	0.301798	0.126706	forkhead box B1.2	foxb1.2	NP_571360	NM_131285	0006350 // transcription // inferred from electronic annotation /// 0006355 // regulation of transcription, DNA-dependent // inferred from electronic annotation /// 0045449 // regulation of transcription // inferred from electronic annotation	0005634 // nucleus // inferred from electronic annotation	0003677 // DNA binding // inferred from electronic annotation /// 0003700 // sequence-specific DNA binding transcription factor activity // inferred from electronic annotation /// 0043565 // sequence-specific DNA binding // inferred from electronic annotation	---	---
Dr.7919.1.S1_at	0.0234981	-0.057385	0.867098	0.684121	0.406872	BMP and activin membrane-bound inhibitor (Xenopus laevis) homolog a	bambia	NP_571859	NM_131784	0009953 // dorsal/ventral pattern formation // inferred from mutant phenotype /// 0030168 // platelet activation // inferred from mutant phenotype /// 0030514 // negative regulation of BMP signaling pathway // inferred from mutant phenotype	0005887 // integral to plasma membrane // inferred from sequence or structural similarity /// 0016020 // membrane // inferred from electronic annotation	---	---	GENSCAN00000006362 // span:23-45 // numtm:1 /// ENSDARP00000072198 // span:145-167 // numtm:1
Dr.8123.1.S1_at	-0.0749703	0.142653	0.279889	0.0585077	0.0620593	noggin 2	nog2	NP_571067	NM_130992	0007275 // multicellular organismal development // inferred from electronic annotation /// 0030154 // cell differentiation // inferred from electronic annotation /// 0030514 // negative regulation of BMP signaling pathway // inferred from mutant phenotype /// 0045596 // negative regulation of cell differentiation // inferred from electronic annotation /// 0051216 // cartilage development // infer…	0005576 // extracellular region // inferred from electronic annotation	---	---	---
Dr.11508.2.S1_a_at	-0.0150442	0.103829	0.902416	0.407888	0.194853	bcl2-like 1	bcl2l1	NP_571882	NM_131807	0001894 // tissue homeostasis // inferred from mutant phenotype /// 0042981 // regulation of apoptosis // inferred from electronic annotation /// 0043066 // negative regulation of apoptosis // inferred from direct assay /// 0043066 // negative regulation of apoptosis // inferred from genetic interaction /// 0043154 // negative regulation of caspase activity // inferred from direct assay	---	0043027 // caspase inhibitor activity // inferred from direct assay	---	ENSDARP00000110781 // span:216-235 // numtm:1 /// ENSDARP00000027919 // span:216-235 // numtm:1
Dr.10441.1.S1_at	-0.0672083	-0.0775509	0.844028	0.820483	0.670532	cryptochrome 3	cry3	NP_571861	NM_131786	0006281 // DNA repair // inferred from electronic annotation /// 0009266 // response to temperature stimulus // inferred from direct assay /// 0009416 // response to light stimulus // inferred from direct assay	0005667 // transcription factor complex // inferred from physical interaction	0003913 // DNA photolyase activity // inferred from electronic annotation /// 0016564 // transcription repressor activity // inferred from direct assay	---	---
Dr.1653.1.S1_at	-0.486255	0.350428	0.00654479	0.0303386	0.276497	structural maintenance of chromosomes 4	smc4	NP_775360	NM_173253	0051276 // chromosome organization // inferred from electronic annotation	0005694 // chromosome // inferred from electronic annotation	0005515 // protein binding // inferred from electronic annotation /// 0005524 // ATP binding // inferred from electronic annotation	---	---
Dr.20912.1.S1_at	-0.113004	0.130536	0.172089	0.121449	0.225038	activated leukocyte cell adhesion molecule a	alcama	NP_571075	NM_131000	0007155 // cell adhesion // inferred from electronic annotation /// 0007275 // multicellular organismal development // inferred from electronic annotation /// 0007409 // axonogenesis // inferred from mutant phenotype /// 0030182 // neuron differentiation // inferred from mutant phenotype /// 0060042 // retina morphogenesis in camera-type eye // inferred from mutant phenotype	0016020 // membrane // inferred from electronic annotation /// 0016021 // integral to membrane // inferred from electronic annotation /// 0030424 // axon // inferred from direct assay	0042802 // identical protein binding // inferred from direct assay	IPR013151 // Immunoglobulin // 1.8E-4	GENSCAN00000035110 // span:520-542 // numtm:1 /// ENSDARP00000090957 // span:520-542 // numtm:1 /// ENSDARP00000109779 // span:97-119 // numtm:1
Dr.20912.1.S2_at	-0.0589466	0.196243	0.42581	0.0234404	0.611212	activated leukocyte cell adhesion molecule a	alcama	NP_571075	NM_131000	0007155 // cell adhesion // inferred from electronic annotation /// 0007275 // multicellular organismal development // inferred from electronic annotation /// 0007409 // axonogenesis // inferred from mutant phenotype /// 0030182 // neuron differentiation // inferred from mutant phenotype /// 0060042 // retina morphogenesis in camera-type eye // inferred from mutant phenotype	0016020 // membrane // inferred from electronic annotation /// 0016021 // integral to membrane // inferred from electronic annotation /// 0030424 // axon // inferred from direct assay	0042802 // identical protein binding // inferred from direct assay	---	---
Dr.3413.1.S1_at	-0.0691557	0.0521822	0.527169	0.631355	0.610498	dachshund c	dachc	NP_001038701	NM_001045236	---	0005634 // nucleus // inferred from electronic annotation	0000166 // nucleotide binding // inferred from electronic annotation	---	---
Dr.20054.1.S1_at	0.14506	0.0706029	0.257673	0.569459	0.77431	MID1 interacting protein 1a	mid1ip1a	NP_571410	NM_131335	---	0005634 // nucleus // inferred from electronic annotation /// 0005737 // cytoplasm // inferred from electronic annotation /// 0005874 // microtubule // inferred from electronic annotation	---	---	---
Dr.8282.2.S1_a_at	0.027585	0.191207	0.846177	0.202283	0.938236	iroquois homeobox protein 3a	irx3a	NP_571342	NM_131267	0006355 // regulation of transcription, DNA-dependent // inferred from electronic annotation /// 0007369 // gastrulation // inferred from mutant phenotype /// 0045449 // regulation of transcription // inferred from electronic annotation	0005634 // nucleus // inferred from electronic annotation	0003677 // DNA binding // inferred from electronic annotation /// 0003700 // sequence-specific DNA binding transcription factor activity // inferred from electronic annotation /// 0030528 // transcription regulator activity // inferred from electronic annotation /// 0043565 // sequence-specific DNA binding // inferred from electronic annotation	---	---
Dr.3010.1.S1_at	0.134401	0.0454397	0.101342	0.548896	0.437939	pre-B-cell leukemia transcription factor 2	pbx2	NP_571687	NM_131612	0006355 // regulation of transcription, DNA-dependent // inferred from electronic annotation /// 0007420 // brain development // inferred from mutant phenotype /// 0030901 // midbrain development // inferred from genetic interaction /// 0045449 // regulation of transcription // inferred from electronic annotation /// 0048741 // skeletal muscle fiber development // inferred from genetic interactio…	0005634 // nucleus // inferred from electronic annotation	0003677 // DNA binding // inferred from electronic annotation /// 0003700 // sequence-specific DNA binding transcription factor activity // inferred from electronic annotation /// 0030528 // transcription regulator activity // inferred from electronic annotation /// 0043565 // sequence-specific DNA binding // inferred from electronic annotation	---	---
Dr.20176.1.S1_at	0.0142193	-0.079504	0.891046	0.451937	0.420635	non-metastatic cells 7, protein expressed in (nucleoside-diphosphate kinase)	nme7	NP_571004	NM_130929	0006183 // GTP biosynthetic process // inferred from electronic annotation /// 0006228 // UTP biosynthetic process // inferred from electronic annotation /// 0006241 // CTP biosynthetic process // inferred from electronic annotation	---	0000166 // nucleotide binding // inferred from electronic annotation /// 0004550 // nucleoside diphosphate kinase activity // inferred from electronic annotation /// 0005524 // ATP binding // inferred from electronic annotation /// 0016301 // kinase activity // inferred from electronic annotation /// 0016740 // transferase activity // inferred from electronic annotation	---	---
Dr.8102.1.S1_at	0.00846267	-0.0241947	0.921185	0.777764	0.535386	opsin 1 (cone pigments), medium-wave-sensitive, 1	opn1mw1	NP_571328	NM_131253	0007165 // signal transduction // inferred from electronic annotation /// 0007186 // G-protein coupled receptor protein signaling pathway // inferred from electronic annotation /// 0007601 // visual perception // inferred from electronic annotation /// 0007601 // visual perception // non-traceable author statement /// 0007602 // phototransduction // inferred by curator /// 0007602 // phototransdu…	0001750 // photoreceptor outer segment // inferred from direct assay /// 0016020 // membrane // inferred from electronic annotation /// 0016021 // integral to membrane // inferred from electronic annotation /// 0016021 // integral to membrane // non-traceable author statement	0004871 // signal transducer activity // inferred from electronic annotation /// 0004872 // receptor activity // inferred from electronic annotation /// 0004930 // G-protein coupled receptor activity // inferred from electronic annotation /// 0009881 // photoreceptor activity // inferred from electronic annotation /// 0009881 // photoreceptor activity // non-traceable author statement	IPR003002 // 7TM chemoreceptor, subfamily 1 // 2.0E-4	ENSDARP00000001158 // span:39-61,74-96,111-133,153-175,205-227,255-277,287-309 // numtm:7 /// ENSDARP00000104601 // span:39-61,74-96,111-133,153-175,205-227,255-277,287-309 // numtm:7
Dr.41.1.A1_at	-0.0390735	0.078114	0.526409	0.222081	0.421014	muscle segment homeobox E	msxe	NP_571348	NM_131273	0006355 // regulation of transcription, DNA-dependent // inferred from electronic annotation /// 0043049 // otic placode formation // inferred from genetic interaction /// 0045449 // regulation of transcription // inferred from electronic annotation	0005634 // nucleus // inferred from electronic annotation	0003677 // DNA binding // inferred from electronic annotation /// 0003700 // sequence-specific DNA binding transcription factor activity // inferred from electronic annotation /// 0030528 // transcription regulator activity // inferred from electronic annotation /// 0043565 // sequence-specific DNA binding // inferred from electronic annotation	---	---
Dr.14260.1.S1_a_at	-0.181908	0.12248	0.0634092	0.185074	0.557472	troponin T2a, cardiac	tnnt2a	NP_690853	NM_152893	0006936 // muscle contraction // inferred from sequence or structural similarity /// 0006941 // striated muscle contraction // inferred from mutant phenotype /// 0008015 // blood circulation // inferred from mutant phenotype /// 0045214 // sarcomere organization // inferred from mutant phenotype /// 0048793 // pronephros development // inferred from mutant phenotype /// 0048845 // venous blood ve…	0005737 // cytoplasm // inferred from sequence or structural similarity /// 0005861 // troponin complex // inferred from mutant phenotype /// 0030016 // myofibril // inferred from sequence or structural similarity /// 0030017 // sarcomere // inferred from sequence or structural similarity	0003779 // actin binding // inferred from sequence or structural similarity /// 0005200 // structural constituent of cytoskeleton // inferred from sequence or structural similarity /// 0005523 // tropomyosin binding // inferred from sequence or structural similarity /// 0030172 // troponin C binding // inferred from sequence or structural similarity /// 0030674 // protein binding, bridging // inf…	---	---
Dr.12608.1.S1_at	-0.128192	0.0924687	0.248919	0.39596	0.507288	LAG1 homolog, ceramide synthase 2 (S. cerevisiae) /// NF-kB1 precursor protein	lass2 /// nfkb1	NP_705957 /// XP_694121	NM_153671 /// XM_689029	0006355 // regulation of transcription, DNA-dependent // inferred from electronic annotation /// 0045449 // regulation of transcription // inferred from electronic annotation	0005634 // nucleus // inferred from electronic annotation /// 0016020 // membrane // inferred from electronic annotation /// 0016021 // integral to membrane // inferred from electronic annotation	0003677 // DNA binding // inferred from electronic annotation /// 0003700 // sequence-specific DNA binding transcription factor activity // inferred from electronic annotation /// 0043565 // sequence-specific DNA binding // inferred from electronic annotation	---	ENSDARP00000099879 // span:39-56,136-155,175-197,263-285,300-322 // numtm:5 /// ENSDARP00000007330 // span:39-56,136-155,175-197,263-285,300-322 // numtm:5
Dr.588.1.S1_at	-0.0764806	0.0588355	0.536875	0.633015	0.757755	forkhead box A sequence	foxa	NP_571357	NM_131282	0006350 // transcription // inferred from electronic annotation /// 0006355 // regulation of transcription, DNA-dependent // inferred from electronic annotation /// 0045449 // regulation of transcription // inferred from electronic annotation	0005634 // nucleus // inferred from electronic annotation	0003677 // DNA binding // inferred from electronic annotation /// 0003700 // sequence-specific DNA binding transcription factor activity // inferred from electronic annotation /// 0043565 // sequence-specific DNA binding // inferred from electronic annotation	---	---
Dr.314.1.S1_at	0.0892363	-0.135794	0.759664	0.642885	0.728217	achaete-scute complex-like 1a (Drosophila)	ascl1a	NP_571294	NM_131219	0002070 // epithelial cell maturation // inferred from mutant phenotype /// 0006350 // transcription // inferred from electronic annotation /// 0007275 // multicellular organismal development // inferred from electronic annotation /// 0007399 // nervous system development // inferred from electronic annotation /// 0007399 // nervous system development // inferred from genetic interaction /// 0007…	0005634 // nucleus // inferred by curator /// 0005634 // nucleus // inferred from electronic annotation	0003677 // DNA binding // inferred from electronic annotation /// 0030528 // transcription regulator activity // inferred from electronic annotation	---	---
Dr.20872.1.S1_at	-0.124632	0.134381	0.182786	0.15443	0.236935	proteasome (prosome, macropain) subunit, alpha type, 6a	psma6a	NP_705941	NM_153655	0006511 // ubiquitin-dependent protein catabolic process // inferred from electronic annotation /// 0051603 // proteolysis involved in cellular protein catabolic process // inferred from electronic annotation	0000502 // proteasome complex // inferred from electronic annotation /// 0005634 // nucleus // inferred from electronic annotation /// 0005737 // cytoplasm // inferred from electronic annotation /// 0005839 // proteasome core complex // inferred from electronic annotation /// 0019773 // proteasome core complex, alpha-subunit complex // inferred from electronic annotation	0004175 // endopeptidase activity // inferred from electronic annotation /// 0004298 // threonine-type endopeptidase activity // inferred from electronic annotation /// 0008233 // peptidase activity // inferred from electronic annotation /// 0016787 // hydrolase activity // inferred from electronic annotation	---	---
Dr.8212.1.S1_at	0.0460134	-0.480709	0.794555	0.022745	0.652612	proteasome (prosome, macropain) subunit, beta type, 9a	psmb9a	NP_571466	NM_131391	0051603 // proteolysis involved in cellular protein catabolic process // inferred from electronic annotation	0000502 // proteasome complex // inferred from electronic annotation /// 0005634 // nucleus // inferred from electronic annotation /// 0005737 // cytoplasm // inferred from electronic annotation /// 0005839 // proteasome core complex // inferred from electronic annotation	0004175 // endopeptidase activity // inferred from electronic annotation /// 0004298 // threonine-type endopeptidase activity // inferred from electronic annotation /// 0008233 // peptidase activity // inferred from electronic annotation /// 0016787 // hydrolase activity // inferred from electronic annotation	---	GENSCAN00000004388 // span:222-244,316-335,369-391,411-433,482-504 // numtm:5
Dr.57.1.S1_at	0.154598	0.257614	0.329121	0.121589	0.443742	POU class 3 homeobox 1	pou3f1	NP_571236	NM_131161	0006350 // transcription // inferred from electronic annotation /// 0006355 // regulation of transcription, DNA-dependent // inferred from electronic annotation /// 0007275 // multicellular organismal development // inferred from electronic annotation /// 0007399 // nervous system development // inferred from electronic annotation /// 0030154 // cell differentiation // inferred from electronic an…	0005634 // nucleus // inferred from electronic annotation	0003677 // DNA binding // inferred from electronic annotation /// 0003700 // sequence-specific DNA binding transcription factor activity // inferred from electronic annotation /// 0030528 // transcription regulator activity // inferred from electronic annotation /// 0043565 // sequence-specific DNA binding // inferred from electronic annotation	---	---
Dr.10492.1.S1_at	-0.286332	0.255178	0.0175205	0.0288764	0.477973	deltaA	dla	NP_571029	NM_130954	0007154 // cell communication // inferred from electronic annotation /// 0007219 // Notch signaling pathway // inferred from electronic annotation /// 0007275 // multicellular organismal development // inferred from electronic annotation /// 0007399 // nervous system development // inferred from electronic annotation /// 0009880 // embryonic pattern specification // inferred from mutant phenotype…	0005886 // plasma membrane // inferred from direct assay /// 0005938 // cell cortex // inferred from direct assay /// 0016020 // membrane // inferred from electronic annotation /// 0016021 // integral to membrane // inferred from electronic annotation	0005509 // calcium ion binding // inferred from electronic annotation /// 0005515 // protein binding // inferred from physical interaction	---	ENSDARP00000013374 // span:537-559 // numtm:1 /// ENSDARP00000110944 // span:537-559,728-747 // numtm:2 /// ENSDARP00000003059 // span:31-53,574-596,765-784 // numtm:3
Dr.606.1.S2_at	-0.0542622	0.113976	0.45697	0.139291	0.355856	activin A receptor, type I like	acvr1l	NP_571420	NM_131345	0001889 // liver development // inferred from mutant phenotype /// 0001944 // vasculature development // inferred from mutant phenotype /// 0001947 // heart looping // inferred from mutant phenotype /// 0003143 // embryonic heart tube morphogenesis // inferred from mutant phenotype /// 0003146 // heart jogging // inferred from mutant phenotype /// 0003230 // cardiac atrium development // inferred…	0005737 // cytoplasm // inferred from direct assay /// 0005887 // integral to plasma membrane // inferred from sequence or structural similarity /// 0005938 // cell cortex // inferred from direct assay /// 0016020 // membrane // inferred from electronic annotation /// 0070724 // BMP receptor complex // inferred from direct assay	0000166 // nucleotide binding // inferred from electronic annotation /// 0004672 // protein kinase activity // inferred from electronic annotation /// 0004674 // protein serine/threonine kinase activity // inferred from electronic annotation /// 0004675 // transmembrane receptor protein serine/threonine kinase activity // inferred from electronic annotation /// 0004872 // receptor activity // inf…	---	ENSDARP00000111550 // span:121-143 // numtm:1 /// ENSDARP00000003221 // span:121-143 // numtm:1
Dr.1652.2.S1_a_at	0.118973	-0.0573559	0.0718073	0.346718	0.693114	makorin, ring finger protein, 2	mkrn2	NP_694511	NM_152979	0006350 // transcription // inferred from electronic annotation /// 0007275 // multicellular organismal development // inferred from electronic annotation /// 0007399 // nervous system development // inferred from electronic annotation /// 0030154 // cell differentiation // inferred from electronic annotation /// 0045449 // regulation of transcription // inferred from electronic annotation	0005622 // intracellular // inferred from sequence or structural similarity	0003676 // nucleic acid binding // inferred from electronic annotation /// 0005515 // protein binding // inferred from electronic annotation /// 0008270 // zinc ion binding // inferred from electronic annotation /// 0016874 // ligase activity // inferred from electronic annotation /// 0046872 // metal ion binding // inferred from electronic annotation	---	---
Dr.10713.1.S1_at	-0.000131607	0.168761	0.998947	0.118485	0.440776	ATPase, Na+/K+ transporting, alpha 1a.3 polypeptide	atp1a1a.3	NP_571763	NM_131688	0006754 // ATP biosynthetic process // inferred from electronic annotation /// 0006810 // transport // inferred from electronic annotation /// 0006811 // ion transport // inferred from electronic annotation /// 0006812 // cation transport // inferred from electronic annotation /// 0008152 // metabolic process // inferred from electronic annotation /// 0015672 // monovalent inorganic cation transp…	0016020 // membrane // inferred from electronic annotation /// 0016021 // integral to membrane // inferred from electronic annotation	0000166 // nucleotide binding // inferred from electronic annotation /// 0003824 // catalytic activity // inferred from electronic annotation /// 0005524 // ATP binding // inferred from electronic annotation /// 0015077 // monovalent inorganic cation transmembrane transporter activity // inferred from electronic annotation /// 0015662 // ATPase activity, coupled to transmembrane movement of ions,…	---	ENSDARP00000094626 // span:99-121,131-150,291-313,323-345,789-811,858-880,954-971,986-1002 // numtm:8
Dr.656.1.S1_at	-0.0124283	0.0308456	0.86766	0.680614	0.394902	swelling dependent chloride channel	icln	NP_571499	NM_131424	0006821 // chloride transport // inferred from electronic annotation /// 0006884 // cell volume homeostasis // inferred from electronic annotation /// 0048676 // axon extension involved in development // inferred from mutant phenotype	---	---	---	---
Dr.1327.1.S1_at	-0.136346	0.0283737	0.0633852	0.665869	0.172708	notch homolog 3	notch3	NP_571624	NM_131549	0001840 // neural plate development // inferred from genetic interaction /// 0001889 // liver development // inferred from genetic interaction /// 0001889 // liver development // inferred from mutant phenotype /// 0007219 // Notch signaling pathway // inferred from electronic annotation /// 0007219 // Notch signaling pathway // inferred from genetic interaction /// 0007275 // multicellular organi…	0016020 // membrane // inferred from electronic annotation /// 0016021 // integral to membrane // inferred from electronic annotation	0004872 // receptor activity // inferred from electronic annotation /// 0005509 // calcium ion binding // inferred from electronic annotation	---	---
Dr.18320.1.S1_at	-0.104721	0.11167	0.39845	0.369385	0.909807	DEAD (Asp-Glu-Ala-Asp) box polypeptide 54	ddx54	NP_775375	NM_173268	---	0005634 // nucleus // inferred from electronic annotation	0000166 // nucleotide binding // inferred from electronic annotation /// 0003676 // nucleic acid binding // inferred from electronic annotation /// 0003723 // RNA binding // inferred from electronic annotation /// 0004386 // helicase activity // inferred from electronic annotation /// 0005524 // ATP binding // inferred from electronic annotation /// 0008026 // ATP-dependent helicase activity // i…	---	---
Dr.266.1.S1_at	-0.184538	-0.112375	0.0982038	0.287436	0.597725	myocyte enhancer factor 2a	mef2a	NP_571376	NM_131301	0001756 // somitogenesis // inferred from mutant phenotype /// 0006350 // transcription // inferred from electronic annotation /// 0006355 // regulation of transcription, DNA-dependent // inferred from electronic annotation /// 0007507 // heart development // inferred from mutant phenotype /// 0030239 // myofibril assembly // inferred from mutant phenotype /// 0045449 // regulation of transcripti…	0005634 // nucleus // inferred from electronic annotation	0003677 // DNA binding // inferred from electronic annotation /// 0003700 // sequence-specific DNA binding transcription factor activity // inferred from electronic annotation /// 0043565 // sequence-specific DNA binding // inferred from electronic annotation	---	---
Dr.8146.1.S1_at	-0.0951767	0.0133247	0.479383	0.91983	0.444262	glycogen synthase kinase binding protein	gbp	NP_571517	NM_131442	---	---	0016301 // kinase activity // inferred from electronic annotation	---	---
Dr.10669.1.S1_at	0.0822139	0.070549	0.305142	0.374655	0.427785	protein-kinase, interferon-inducible double stranded RNA dependent inhibitor	prkri	NP_571705	NM_131630	---	---	0005488 // binding // inferred from electronic annotation /// 0016301 // kinase activity // inferred from electronic annotation /// 0031072 // heat shock protein binding // inferred from electronic annotation	---	---
Dr.11727.1.S2_at	-0.00145912	0.0358534	0.996508	0.914397	0.743117	estrogen receptor 2a	esr2a	NP_851297	NM_180966	0006350 // transcription // inferred from electronic annotation /// 0006355 // regulation of transcription, DNA-dependent // inferred from electronic annotation /// 0045449 // regulation of transcription // inferred from electronic annotation	0005634 // nucleus // inferred from electronic annotation	0003677 // DNA binding // inferred from electronic annotation /// 0003700 // sequence-specific DNA binding transcription factor activity // inferred from electronic annotation /// 0003707 // steroid hormone receptor activity // inferred from electronic annotation /// 0004872 // receptor activity // inferred from electronic annotation /// 0004879 // ligand-dependent nuclear receptor activity // in…	---	---
Dr.11727.1.S1_at	-0.173504	0.0431233	0.157471	0.708404	0.168282	estrogen receptor 2a	esr2a	NP_851297	NM_180966	0006350 // transcription // inferred from electronic annotation /// 0006355 // regulation of transcription, DNA-dependent // inferred from electronic annotation /// 0045449 // regulation of transcription // inferred from electronic annotation	0005634 // nucleus // inferred from electronic annotation	0003677 // DNA binding // inferred from electronic annotation /// 0003700 // sequence-specific DNA binding transcription factor activity // inferred from electronic annotation /// 0003707 // steroid hormone receptor activity // inferred from electronic annotation /// 0004872 // receptor activity // inferred from electronic annotation /// 0004879 // ligand-dependent nuclear receptor activity // in…	---	---
Dr.19254.1.A1_at	-0.147277	0.206598	0.228416	0.104703	0.127407	forkhead box C1b	foxc1b	NP_571804	NM_131729	0001570 // vasculogenesis // inferred from genetic interaction /// 0001570 // vasculogenesis // inferred from mutant phenotype /// 0006350 // transcription // inferred from electronic annotation /// 0006355 // regulation of transcription, DNA-dependent // inferred from electronic annotation /// 0043010 // camera-type eye development // inferred from genetic interaction /// 0045449 // regulation o…	0005634 // nucleus // inferred from electronic annotation	0003677 // DNA binding // inferred from electronic annotation /// 0003700 // sequence-specific DNA binding transcription factor activity // inferred from electronic annotation /// 0043565 // sequence-specific DNA binding // inferred from electronic annotation	---	---
Dr.14662.1.S2_at	-0.0616224	-0.0551581	0.424055	0.472464	0.611992	HNF1 homeobox Ba	hnf1ba	NP_571955	NM_131880	0001706 // endoderm formation // inferred from direct assay /// 0001889 // liver development // inferred from mutant phenotype /// 0006350 // transcription // inferred from electronic annotation /// 0006355 // regulation of transcription, DNA-dependent // inferred from electronic annotation /// 0007275 // multicellular organismal development // inferred from electronic annotation /// 0009952 // a…	0005634 // nucleus // inferred by curator /// 0005634 // nucleus // inferred from electronic annotation	0003677 // DNA binding // inferred from electronic annotation /// 0003677 // DNA binding // inferred from sequence or structural similarity /// 0003700 // sequence-specific DNA binding transcription factor activity // inferred from electronic annotation /// 0003700 // sequence-specific DNA binding transcription factor activity // inferred from sequence or structural similarity /// 0016563 // tran…	IPR001356 // Homeobox // 0.0015	---
Dr.14662.1.S1_at	0.0737064	0.16615	0.591174	0.2428	0.970758	HNF1 homeobox Ba	hnf1ba	NP_571955	NM_131880	0001706 // endoderm formation // inferred from direct assay /// 0001889 // liver development // inferred from mutant phenotype /// 0006350 // transcription // inferred from electronic annotation /// 0006355 // regulation of transcription, DNA-dependent // inferred from electronic annotation /// 0007275 // multicellular organismal development // inferred from electronic annotation /// 0009952 // a…	0005634 // nucleus // inferred by curator /// 0005634 // nucleus // inferred from electronic annotation	0003677 // DNA binding // inferred from electronic annotation /// 0003677 // DNA binding // inferred from sequence or structural similarity /// 0003700 // sequence-specific DNA binding transcription factor activity // inferred from electronic annotation /// 0003700 // sequence-specific DNA binding transcription factor activity // inferred from sequence or structural similarity /// 0016563 // tran…	IPR001356 // Homeobox // 0.0015	---
Dr.1599.1.S1_at	-0.090168	-0.145257	0.444933	0.23167	0.675348	Bardet-Biedl syndrome 2	bbs2	NP_690843	NM_152887	0007368 // determination of left/right symmetry // inferred from genetic interaction /// 0032402 // melanosome transport // inferred from genetic interaction /// 0032402 // melanosome transport // inferred from mutant phenotype /// 0032402 // melanosome transport // traceable author statement /// 0042384 // cilium assembly // inferred from mutant phenotype /// 0046907 // intracellular transport /…	0005886 // plasma membrane // inferred from electronic annotation /// 0005929 // cilium // inferred from electronic annotation /// 0016020 // membrane // inferred from electronic annotation /// 0042995 // cell projection // inferred from electronic annotation /// 0060170 // cilium membrane // inferred from electronic annotation	---	---	---
Dr.2166.1.S1_at	-0.00529766	0.0143518	0.948703	0.861776	0.269804	uroporphyrinogen decarboxylase	urod	NP_571422	NM_131347	0006778 // porphyrin metabolic process // inferred from direct assay /// 0006779 // porphyrin biosynthetic process // inferred from electronic annotation /// 0006783 // heme biosynthetic process // inferred from electronic annotation	0005737 // cytoplasm // inferred from electronic annotation	0004853 // uroporphyrinogen decarboxylase activity // inferred from direct assay /// 0004853 // uroporphyrinogen decarboxylase activity // inferred from electronic annotation /// 0016829 // lyase activity // inferred from electronic annotation /// 0016831 // carboxy-lyase activity // inferred from electronic annotation	---	---
Dr.8082.1.S1_at	-0.0756121	0.103678	0.356735	0.216759	0.343847	nuclear oncoprotein skia	skia	NP_571010	NM_130935	0009953 // dorsal/ventral pattern formation // inferred from direct assay /// 0009953 // dorsal/ventral pattern formation // inferred from mutant phenotype	0005634 // nucleus // inferred from direct assay /// 0005634 // nucleus // inferred from electronic annotation	0000166 // nucleotide binding // inferred from electronic annotation /// 0005488 // binding // inferred from electronic annotation /// 0005515 // protein binding // inferred from electronic annotation	---	---
Dr.3529.1.S1_at	-0.205975	0.277283	0.172994	0.0787812	0.721889	homogentisate 1,2-dioxygenase	hgd	NP_694498	NM_152966	0006559 // L-phenylalanine catabolic process // inferred from electronic annotation /// 0006570 // tyrosine metabolic process // inferred from electronic annotation /// 0055114 // oxidation reduction // inferred from electronic annotation	---	0004411 // homogentisate 1,2-dioxygenase activity // inferred from electronic annotation /// 0016491 // oxidoreductase activity // inferred from electronic annotation /// 0016702 // oxidoreductase activity, acting on single donors with incorporation of molecular oxygen, incorporation of two atoms of oxygen // inferred from electronic annotation	---	---
Dr.8181.1.S1_at	0.131338	0.0302301	0.482433	0.869585	0.680831	frizzled homolog 8b	fzd8b	NP_571628	NM_131553	0007165 // signal transduction // inferred from electronic annotation /// 0007166 // cell surface receptor linked signaling pathway // inferred from electronic annotation /// 0007186 // G-protein coupled receptor protein signaling pathway // inferred from electronic annotation /// 0007275 // multicellular organismal development // inferred from electronic annotation /// 0009953 // dorsal/ventral …	0016020 // membrane // inferred from electronic annotation /// 0016021 // integral to membrane // inferred from electronic annotation	0004871 // signal transducer activity // inferred from electronic annotation /// 0004872 // receptor activity // inferred from electronic annotation /// 0004888 // transmembrane receptor activity // inferred from electronic annotation /// 0004930 // G-protein coupled receptor activity // inferred from electronic annotation	---	ENSDARP00000056304 // span:233-255,265-287,312-334,401-423,444-466,495-517 // numtm:6
Dr.8129.1.S1_at	-0.546362	0.251626	0.00115764	0.0530639	0.764518	MAD homolog 1 (Drosophila)	smad1	NP_571431	NM_131356	0006350 // transcription // inferred from electronic annotation /// 0006355 // regulation of transcription, DNA-dependent // inferred from electronic annotation /// 0006355 // regulation of transcription, DNA-dependent // non-traceable author statement /// 0007179 // transforming growth factor beta receptor signaling pathway // inferred from electronic annotation /// 0007275 // multicellular orga…	0005622 // intracellular // inferred from electronic annotation /// 0005634 // nucleus // inferred from electronic annotation /// 0005634 // nucleus // inferred from sequence or structural similarity /// 0005667 // transcription factor complex // inferred from electronic annotation /// 0005737 // cytoplasm // inferred from electronic annotation /// 0005737 // cytoplasm // inferred from sequence o…	0003700 // sequence-specific DNA binding transcription factor activity // inferred from electronic annotation /// 0003700 // sequence-specific DNA binding transcription factor activity // non-traceable author statement /// 0005515 // protein binding // inferred from electronic annotation	---	---
Dr.8093.1.S1_at	0.0267067	0.118545	0.799117	0.276483	0.554111	paraxis	par1	NP_571047	NM_130972	0045449 // regulation of transcription // inferred from electronic annotation	0005634 // nucleus // inferred from electronic annotation	0030528 // transcription regulator activity // inferred from electronic annotation	IPR001103 // Androgen receptor // 0.0012	GENSCAN00000001341 // span:536-558,754-776 // numtm:2
Dr.8162.1.S1_at	0.0148735	0.11025	0.868808	0.241747	0.486708	mesoderm posterior a	mespa	NP_571626	NM_131551	0001702 // gastrulation with mouth forming second // inferred from mutant phenotype /// 0001707 // mesoderm formation // inferred from mutant phenotype /// 0032526 // response to retinoic acid // inferred from direct assay /// 0045449 // regulation of transcription // inferred from electronic annotation	0005634 // nucleus // inferred from electronic annotation	0030528 // transcription regulator activity // inferred from electronic annotation	---	GENSCAN00000035068 // span:115-137,152-173,180-202,206-228,240-262,277-299,393-415,574-593,598-620,630-652,659-678 // numtm:11
Dr.8210.1.S1_at	-0.187277	-0.649497	0.382402	0.0125122	0.664344	proteasome (prosome, macropain) subunit, beta type, 11	psmb11	NP_571751	NM_131676	0051603 // proteolysis involved in cellular protein catabolic process // inferred from electronic annotation	0000502 // proteasome complex // inferred from electronic annotation /// 0005634 // nucleus // inferred from electronic annotation /// 0005737 // cytoplasm // inferred from electronic annotation /// 0005839 // proteasome core complex // inferred from electronic annotation	0004175 // endopeptidase activity // inferred from electronic annotation /// 0004298 // threonine-type endopeptidase activity // inferred from electronic annotation /// 0008233 // peptidase activity // inferred from electronic annotation /// 0016787 // hydrolase activity // inferred from electronic annotation	---	---
Dr.12410.1.S1_at	0.21881	0.332575	0.399611	0.213288	0.607722	sprouty (Drosophila) homolog 4	spry4	NP_571901	NM_131826	0007275 // multicellular organismal development // inferred from electronic annotation /// 0009966 // regulation of signal transduction // inferred from electronic annotation /// 0030097 // hemopoiesis // inferred from mutant phenotype /// 0040037 // negative regulation of fibroblast growth factor receptor signaling pathway // inferred from mutant phenotype	0016020 // membrane // inferred from electronic annotation	---	---	---
Dr.8131.1.S1_at	-0.0522881	0.0880566	0.711444	0.536616	0.557718	Kallmann syndrome 1a sequence	kal1a	NP_571433	NM_131358	0048920 // posterior lateral line neuromast primordium migration // inferred from genetic interaction /// 0048920 // posterior lateral line neuromast primordium migration // inferred from mutant phenotype	0005576 // extracellular region // inferred from electronic annotation	0030414 // peptidase inhibitor activity // inferred from electronic annotation	---	ENSDARP00000008034 // span:5-22 // numtm:1
Dr.8070.1.S1_at	0.0216398	0.22714	0.826643	0.0448716	0.443481	developing brain homeobox 1a	dbx1a	NP_571233	NM_131158	0006355 // regulation of transcription, DNA-dependent // inferred from electronic annotation /// 0007275 // multicellular organismal development // inferred from electronic annotation /// 0021515 // cell differentiation in spinal cord // inferred from genetic interaction /// 0045449 // regulation of transcription // inferred from electronic annotation	0005634 // nucleus // inferred from electronic annotation	0003677 // DNA binding // inferred from electronic annotation /// 0003700 // sequence-specific DNA binding transcription factor activity // inferred from electronic annotation /// 0030528 // transcription regulator activity // inferred from electronic annotation /// 0043565 // sequence-specific DNA binding // inferred from electronic annotation	---	---
Dr.22.1.S1_at	-0.0579781	0.0518241	0.646633	0.68155	0.816725	nuclear receptor subfamily 2, group F, member 5	nr2f5	NP_571261	NM_131186	0006350 // transcription // inferred from electronic annotation /// 0006355 // regulation of transcription, DNA-dependent // inferred from electronic annotation /// 0007601 // visual perception // inferred from electronic annotation /// 0032526 // response to retinoic acid // inferred from mutant phenotype /// 0045449 // regulation of transcription // inferred from electronic annotation /// 00508…	0005634 // nucleus // inferred from electronic annotation	0003677 // DNA binding // inferred from electronic annotation /// 0003700 // sequence-specific DNA binding transcription factor activity // inferred from electronic annotation /// 0003707 // steroid hormone receptor activity // inferred from electronic annotation /// 0004872 // receptor activity // inferred from electronic annotation /// 0004879 // ligand-dependent nuclear receptor activity // in…	---	---
Dr.12625.1.S1_at	-0.0138836	0.109707	0.94941	0.618964	0.649254	iroquois homeobox protein 5	irx5a	NP_001038692	NM_001045227	0006355 // regulation of transcription, DNA-dependent // inferred from electronic annotation /// 0045449 // regulation of transcription // inferred from electronic annotation	0005634 // nucleus // inferred from electronic annotation	0003677 // DNA binding // inferred from electronic annotation /// 0003700 // sequence-specific DNA binding transcription factor activity // inferred from electronic annotation /// 0030528 // transcription regulator activity // inferred from electronic annotation /// 0043565 // sequence-specific DNA binding // inferred from electronic annotation	---	---
Dr.13338.1.S1_at	-0.152379	0.256266	0.482657	0.250796	0.118464	gastrulation brain homeobox 1	gbx1	NP_777286	NM_174861	0006355 // regulation of transcription, DNA-dependent // inferred from electronic annotation /// 0045449 // regulation of transcription // inferred from electronic annotation	0005634 // nucleus // inferred from electronic annotation	0003677 // DNA binding // inferred from electronic annotation /// 0003700 // sequence-specific DNA binding transcription factor activity // inferred from electronic annotation /// 0030528 // transcription regulator activity // inferred from electronic annotation /// 0043565 // sequence-specific DNA binding // inferred from electronic annotation	---	---
Dr.9976.1.S1_at	-0.147652	0.175946	0.492716	0.416608	0.898979	Kruppel-like factor 2b	klf2b	NP_571932	NM_131857	---	0005622 // intracellular // inferred from electronic annotation	0003676 // nucleic acid binding // inferred from electronic annotation /// 0008270 // zinc ion binding // inferred from electronic annotation	---	---
Dr.10688.1.S1_at	0.103148	0.0116544	0.259681	0.894365	0.332699	cyclin-dependent protein kinase 5	cdk5	NP_571794	NM_131719	0006468 // protein phosphorylation // inferred from electronic annotation /// 0010842 // retina layer formation // inferred from mutant phenotype /// 0021634 // optic nerve formation // inferred from mutant phenotype /// 0030182 // neuron differentiation // inferred from mutant phenotype /// 0043524 // negative regulation of neuron apoptosis // inferred from direct assay /// 0043524 // negative r…	---	0000166 // nucleotide binding // inferred from electronic annotation /// 0004672 // protein kinase activity // inferred from electronic annotation /// 0004674 // protein serine/threonine kinase activity // inferred from electronic annotation /// 0005524 // ATP binding // inferred from electronic annotation /// 0016301 // kinase activity // inferred from electronic annotation /// 0035173 // histon…	IPR001245 // Tyrosine protein kinase // 6.1E-23	---
Dr.12632.1.S1_at	0.106114	-0.141174	0.293472	0.173067	0.897158	transcription factor binding to IGHM enhancer 3a	tfe3a	NP_571923	NM_131848	0006351 // transcription, DNA-dependent // inferred from direct assay /// 0045449 // regulation of transcription // inferred from electronic annotation	0005634 // nucleus // inferred from electronic annotation /// 0005654 // nucleoplasm // inferred by curator	0016563 // transcription activator activity // inferred from direct assay /// 0030528 // transcription regulator activity // inferred from electronic annotation /// 0046983 // protein dimerization activity // inferred from sequence or structural similarity	---	---
Dr.8165.1.S1_at	-6.05583e-05	0.0367169	0.999572	0.74475	0.30478	F-box and WD-40 domain protein 4	fbxw4	NP_571596	NM_131521	---	---	---	---	---
Dr.10668.1.S1_a_at	0.0348988	0.133425	0.746968	0.237445	0.461293	runt-related transcription factor 3	runx3	NP_571679	NM_131604	0006355 // regulation of transcription, DNA-dependent // inferred from electronic annotation /// 0030097 // hemopoiesis // inferred from expression pattern /// 0030097 // hemopoiesis // inferred from mutant phenotype /// 0045449 // regulation of transcription // inferred from electronic annotation /// 0051216 // cartilage development // inferred from mutant phenotype	0005634 // nucleus // inferred from electronic annotation	0003677 // DNA binding // inferred from electronic annotation /// 0003700 // sequence-specific DNA binding transcription factor activity // inferred from electronic annotation /// 0005524 // ATP binding // inferred from electronic annotation	---	---
Dr.10668.1.S2_at	0.0783338	-0.00938463	0.476246	0.930857	0.933372	runt-related transcription factor 3	runx3	NP_571679	NM_131604	0006355 // regulation of transcription, DNA-dependent // inferred from electronic annotation /// 0030097 // hemopoiesis // inferred from expression pattern /// 0030097 // hemopoiesis // inferred from mutant phenotype /// 0045449 // regulation of transcription // inferred from electronic annotation /// 0051216 // cartilage development // inferred from mutant phenotype	0005634 // nucleus // inferred from electronic annotation	0003677 // DNA binding // inferred from electronic annotation /// 0003700 // sequence-specific DNA binding transcription factor activity // inferred from electronic annotation /// 0005524 // ATP binding // inferred from electronic annotation	---	---
Dr.10741.1.S1_at	0.0647793	-0.0370402	0.679197	0.812373	0.133041	purinergic receptor P2X, ligand-gated ion channel, 4a	p2rx4a	NP_705939	NM_153653	0006810 // transport // inferred from electronic annotation /// 0006811 // ion transport // inferred from electronic annotation /// 0006812 // cation transport // inferred from direct assay	0016020 // membrane // inferred from electronic annotation /// 0016021 // integral to membrane // inferred from electronic annotation	0004872 // receptor activity // inferred from electronic annotation /// 0004931 // extracellular ATP-gated cation channel activity // inferred from direct assay /// 0005216 // ion channel activity // inferred from electronic annotation /// 0005524 // ATP binding // inferred from electronic annotation	---	GENSCAN00000021320 // span:351-373 // numtm:1 /// ENSDARP00000108004 // span:351-373 // numtm:1 /// ENSDARP00000092742 // span:342-364 // numtm:1
Dr.3696.1.S1_at	-0.0748982	-0.162003	0.438573	0.115887	0.259255	hairy and enhancer of split related-7	her7	NP_571684	NM_131609	0001756 // somitogenesis // inferred from genetic interaction /// 0001756 // somitogenesis // inferred from mutant phenotype /// 0006350 // transcription // inferred from electronic annotation /// 0006355 // regulation of transcription, DNA-dependent // inferred from electronic annotation /// 0009952 // anterior/posterior pattern formation // inferred from genetic interaction /// 0045449 // regul…	0005634 // nucleus // inferred from electronic annotation	0003677 // DNA binding // inferred from electronic annotation /// 0030528 // transcription regulator activity // inferred from electronic annotation	---	---
Dr.12603.1.S1_at	0.043674	0.0784473	0.569385	0.317684	0.168406	iroquois homeobox protein 7	irx7	NP_571956	NM_131881	0006355 // regulation of transcription, DNA-dependent // inferred from electronic annotation /// 0010842 // retina layer formation // inferred from mutant phenotype /// 0021575 // hindbrain morphogenesis // inferred from mutant phenotype /// 0030182 // neuron differentiation // inferred from mutant phenotype /// 0030902 // hindbrain development // inferred from genetic interaction /// 0045449 // …	0005634 // nucleus // inferred from electronic annotation	0003677 // DNA binding // inferred from electronic annotation /// 0003700 // sequence-specific DNA binding transcription factor activity // inferred from electronic annotation /// 0030528 // transcription regulator activity // inferred from electronic annotation /// 0043565 // sequence-specific DNA binding // inferred from electronic annotation	---	---
Dr.12595.1.S1_at	0.0163298	0.00762367	0.948251	0.975828	0.980726	heat shock factor 2	hsf2	NP_571942	NM_131867	0006355 // regulation of transcription, DNA-dependent // inferred from electronic annotation /// 0006950 // response to stress // inferred from electronic annotation	0005634 // nucleus // inferred from electronic annotation	0003677 // DNA binding // inferred from electronic annotation /// 0003700 // sequence-specific DNA binding transcription factor activity // inferred from electronic annotation /// 0043565 // sequence-specific DNA binding // inferred from direct assay /// 0043565 // sequence-specific DNA binding // inferred from electronic annotation	---	---
Dr.3690.1.S1_at	-0.122469	-0.00628233	0.0931718	0.92454	0.140382	wnt inhibitory factor 1	wif1	NP_571304	NM_131229	0007275 // multicellular organismal development // inferred from electronic annotation /// 0016055 // Wnt receptor signaling pathway // inferred from electronic annotation	0005576 // extracellular region // inferred from electronic annotation	0004713 // protein tyrosine kinase activity // inferred from electronic annotation	---	---
Dr.4151.1.S1_at	-0.0369158	0.0506916	0.730278	0.637085	0.932311	Janus kinase 2a	jak2a	NP_571168	NM_131093	0006468 // protein phosphorylation // inferred from electronic annotation /// 0007243 // intracellular protein kinase cascade // inferred from electronic annotation /// 0007259 // JAK-STAT cascade // inferred from mutant phenotype /// 0018108 // peptidyl-tyrosine phosphorylation // inferred from electronic annotation /// 0030097 // hemopoiesis // inferred from mutant phenotype /// 0030218 // eryt…	0005856 // cytoskeleton // inferred from electronic annotation /// 0016020 // membrane // inferred from electronic annotation	0000166 // nucleotide binding // inferred from electronic annotation /// 0004672 // protein kinase activity // inferred from electronic annotation /// 0004713 // protein tyrosine kinase activity // inferred from electronic annotation /// 0004715 // non-membrane spanning protein tyrosine kinase activity // inferred from electronic annotation /// 0005515 // protein binding // inferred from electron…	IPR000980 // SH2 motif // 3.9E-4	---
Dr.454.1.S1_at	0.150776	-0.025219	0.166325	0.805383	0.459465	thyroid hormone receptor alpha a	thraa	NP_571471	NM_131396	0000122 // negative regulation of transcription from RNA polymerase II promoter // inferred from mutant phenotype /// 0006350 // transcription // inferred from electronic annotation /// 0006355 // regulation of transcription, DNA-dependent // inferred from direct assay /// 0006355 // regulation of transcription, DNA-dependent // inferred from electronic annotation /// 0007275 // multicellular org…	0005634 // nucleus // inferred from direct assay /// 0005634 // nucleus // inferred from electronic annotation	0003677 // DNA binding // inferred from electronic annotation /// 0003700 // sequence-specific DNA binding transcription factor activity // inferred from electronic annotation /// 0003707 // steroid hormone receptor activity // inferred from electronic annotation /// 0004872 // receptor activity // inferred from electronic annotation /// 0004879 // ligand-dependent nuclear receptor activity // in…	---	---
Dr.8680.1.S1_at	0.0459347	-0.057054	0.36965	0.271645	0.00964095	claudin j	cldnj	NP_571844	NM_131769	0031174 // lifelong otolith mineralization // inferred from mutant phenotype	0005886 // plasma membrane // inferred from electronic annotation /// 0005923 // tight junction // inferred from electronic annotation /// 0016020 // membrane // inferred from electronic annotation /// 0016021 // integral to membrane // inferred from electronic annotation /// 0030054 // cell junction // inferred from electronic annotation	0005198 // structural molecule activity // inferred from electronic annotation	---	---
Dr.351.1.S1_at	-0.392375	-0.0415549	0.00414644	0.685578	0.351092	retinoid x receptor, beta a	rxrba	NP_571350	NM_131275	0006350 // transcription // inferred from electronic annotation /// 0006355 // regulation of transcription, DNA-dependent // inferred from direct assay /// 0006355 // regulation of transcription, DNA-dependent // inferred from electronic annotation /// 0045449 // regulation of transcription // inferred from electronic annotation	0005634 // nucleus // inferred from electronic annotation /// 0005634 // nucleus // non-traceable author statement	0003677 // DNA binding // inferred from electronic annotation /// 0003700 // sequence-specific DNA binding transcription factor activity // inferred from electronic annotation /// 0003707 // steroid hormone receptor activity // inferred from electronic annotation /// 0004872 // receptor activity // inferred from electronic annotation /// 0004879 // ligand-dependent nuclear receptor activity // in…	---	---
Dr.8516.1.S1_at	-0.00588751	0.15093	0.953861	0.164441	0.515263	selenoprotein P, plasma, 1b	sepp1b	XP_001923917	XM_001923882	0006979 // response to oxidative stress // non-traceable author statement	0005576 // extracellular region // inferred from electronic annotation /// 0005576 // extracellular region // non-traceable author statement	0008430 // selenium binding // inferred from electronic annotation	---	---
Dr.7209.1.S1_at	0.0282111	0.114946	0.759723	0.233224	0.570353	non-metastatic cells 6, protein expressed in (nucleoside-diphosphate kinase)	nme6	NP_571672	NM_131597	0006183 // GTP biosynthetic process // inferred from electronic annotation /// 0006228 // UTP biosynthetic process // inferred from electronic annotation /// 0006241 // CTP biosynthetic process // inferred from electronic annotation /// 0009117 // nucleotide metabolic process // inferred from electronic annotation	---	0000166 // nucleotide binding // inferred from electronic annotation /// 0004550 // nucleoside diphosphate kinase activity // inferred from electronic annotation /// 0005524 // ATP binding // inferred from electronic annotation /// 0016301 // kinase activity // inferred from electronic annotation /// 0016740 // transferase activity // inferred from electronic annotation /// 0046872 // metal ion b…	---	---
Dr.8238.1.S1_at	-0.189768	0.454738	0.285111	0.0252553	0.0200463	hexose-binding lectin 3	hbl3	NP_571645	NM_131570	---	---	0005488 // binding // inferred from electronic annotation /// 0005529 // sugar binding // inferred from electronic annotation	IPR008160 // Collagen triple helix repeat // 1.6E-4 /// IPR008160 // Collagen triple helix repeat // 0.0017	---
Dr.12602.1.S1_at	-0.378988	-0.262222	0.105932	0.242968	0.0371571	lysozyme	lyz	NP_631919	NM_139180	0008152 // metabolic process // inferred from electronic annotation /// 0016998 // cell wall macromolecule catabolic process // inferred from electronic annotation	---	0003796 // lysozyme activity // inferred from electronic annotation /// 0016787 // hydrolase activity // inferred from electronic annotation /// 0016798 // hydrolase activity, acting on glycosyl bonds // inferred from electronic annotation	---	---
Dr.10709.1.S1_at	-0.0622959	0.103824	0.490635	0.263024	0.481843	zinc finger E-box binding homeobox 1	zeb1	NP_571784	NM_131709	0006355 // regulation of transcription, DNA-dependent // inferred from electronic annotation /// 0045449 // regulation of transcription // inferred from electronic annotation	0005622 // intracellular // inferred from electronic annotation /// 0005634 // nucleus // inferred from electronic annotation	0003676 // nucleic acid binding // inferred from electronic annotation /// 0003677 // DNA binding // inferred from electronic annotation /// 0003700 // sequence-specific DNA binding transcription factor activity // inferred from electronic annotation /// 0008270 // zinc ion binding // inferred from electronic annotation /// 0043565 // sequence-specific DNA binding // inferred from electronic anno…	IPR001356 // Homeobox // 0.014	---
Dr.8152.1.S1_at	-0.139356	0.179889	0.0809399	0.0327511	0.615215	solute carrier family 40 (iron-regulated transporter), member 1	slc40a1	NP_571704	NM_131629	0006810 // transport // inferred from electronic annotation /// 0006811 // ion transport // inferred from electronic annotation /// 0006826 // iron ion transport // inferred from electronic annotation /// 0006826 // iron ion transport // inferred from mutant phenotype /// 0010039 // response to iron ion // inferred from direct assay /// 0035162 // embryonic hemopoiesis // inferred from mutant phe…	0016020 // membrane // inferred from electronic annotation /// 0016021 // integral to membrane // inferred from electronic annotation /// 0016021 // integral to membrane // inferred from sequence or structural similarity	0005381 // iron ion transmembrane transporter activity // inferred from direct assay /// 0005381 // iron ion transmembrane transporter activity // inferred from electronic annotation /// 0005381 // iron ion transmembrane transporter activity // inferred from mutant phenotype	---	ENSDARP00000000250 // span:55-77,92-111,124-146,199-221,293-315,335-357,364-386,500-522 // numtm:8
Dr.8830.1.S1_at	0.139772	0.135325	0.309612	0.324269	0.277738	frizzled homolog 8a	fzd8a	NP_570993	NM_130918	0007165 // signal transduction // inferred from electronic annotation /// 0007166 // cell surface receptor linked signaling pathway // inferred from electronic annotation /// 0007186 // G-protein coupled receptor protein signaling pathway // inferred from electronic annotation /// 0007275 // multicellular organismal development // inferred from electronic annotation /// 0016055 // Wnt receptor si…	0016020 // membrane // inferred from electronic annotation /// 0016021 // integral to membrane // inferred from electronic annotation	0004871 // signal transducer activity // inferred from electronic annotation /// 0004872 // receptor activity // inferred from electronic annotation /// 0004888 // transmembrane receptor activity // inferred from electronic annotation /// 0004930 // G-protein coupled receptor activity // inferred from electronic annotation	---	ENSDARP00000066834 // span:239-261,273-295,321-343,364-386,410-432,453-475,502-524 // numtm:7
Dr.23451.1.S1_s_at	-0.0170412	0.133338	0.801169	0.0760121	0.768883	frizzled homolog 8a	fzd8a	NP_570993	NM_130918	0007165 // signal transduction // inferred from electronic annotation /// 0007166 // cell surface receptor linked signaling pathway // inferred from electronic annotation /// 0007186 // G-protein coupled receptor protein signaling pathway // inferred from electronic annotation /// 0007275 // multicellular organismal development // inferred from electronic annotation /// 0016055 // Wnt receptor si…	0016020 // membrane // inferred from electronic annotation /// 0016021 // integral to membrane // inferred from electronic annotation	0004871 // signal transducer activity // inferred from electronic annotation /// 0004872 // receptor activity // inferred from electronic annotation /// 0004888 // transmembrane receptor activity // inferred from electronic annotation /// 0004930 // G-protein coupled receptor activity // inferred from electronic annotation	---	GENSCAN00000023999 // span:239-261,273-295,321-343,364-386,410-432,453-475,502-524 // numtm:7 /// ENSDARP00000066834 // span:239-261,273-295,321-343,364-386,410-432,453-475,502-524 // numtm:7
Dr.9781.1.S1_at	0.0212502	0.0713291	0.85392	0.541112	0.946982	sine oculis homeobox homolog 4a	six4a	NP_571793	NM_131718	0006355 // regulation of transcription, DNA-dependent // inferred from electronic annotation /// 0045449 // regulation of transcription // inferred from electronic annotation	0005634 // nucleus // inferred from electronic annotation	0003677 // DNA binding // inferred from electronic annotation /// 0003700 // sequence-specific DNA binding transcription factor activity // inferred from electronic annotation /// 0030528 // transcription regulator activity // inferred from electronic annotation /// 0043565 // sequence-specific DNA binding // inferred from electronic annotation	---	---
Dr.7279.1.S1_at	0.0714288	0.0846329	0.408526	0.331642	0.464387	lefty2	lft2	NP_571036	NM_130961	0016049 // cell growth // inferred from electronic annotation /// 0040007 // growth // inferred from electronic annotation	---	0005160 // transforming growth factor beta receptor binding // inferred from electronic annotation /// 0008083 // growth factor activity // inferred from electronic annotation	---	---
Dr.14325.1.S1_at	-0.0019989	-0.797384	0.99751	0.235035	0.340302	cone-rod homeobox	crx	NP_694419	NM_152940	0001654 // eye development // inferred from mutant phenotype /// 0006355 // regulation of transcription, DNA-dependent // inferred from electronic annotation /// 0007275 // multicellular organismal development // inferred from electronic annotation /// 0007601 // visual perception // inferred from mutant phenotype /// 0030182 // neuron differentiation // inferred from mutant phenotype /// 0042462…	0005634 // nucleus // inferred from electronic annotation	0003677 // DNA binding // inferred from direct assay /// 0003677 // DNA binding // inferred from electronic annotation /// 0003700 // sequence-specific DNA binding transcription factor activity // inferred from electronic annotation /// 0030528 // transcription regulator activity // inferred from electronic annotation /// 0043565 // sequence-specific DNA binding // inferred from electronic annota…	---	---
Dr.10717.1.S2_at	-0.0506706	0.112319	0.722484	0.438373	0.388375	estrogen receptor 1	esr1	NP_694491	NM_152959	0006350 // transcription // inferred from electronic annotation /// 0006355 // regulation of transcription, DNA-dependent // inferred from electronic annotation /// 0009410 // response to xenobiotic stimulus // inferred from direct assay /// 0032355 // response to estradiol stimulus // inferred from direct assay /// 0042221 // response to chemical stimulus // inferred from direct assay /// 004362…	0005634 // nucleus // inferred from electronic annotation	0003677 // DNA binding // inferred from electronic annotation /// 0003700 // sequence-specific DNA binding transcription factor activity // inferred from electronic annotation /// 0003707 // steroid hormone receptor activity // inferred from electronic annotation /// 0004872 // receptor activity // inferred from electronic annotation /// 0004879 // ligand-dependent nuclear receptor activity // in…	IPR001292 // Oestrogen receptor, AF1 modulatory // 0.54 /// IPR001292 // Oestrogen receptor, AF1 modulatory // 0.028	---
Dr.10717.1.S1_at	-0.0667305	0.0748339	0.493236	0.444024	0.79179	estrogen receptor 1	esr1	NP_694491	NM_152959	0006350 // transcription // inferred from electronic annotation /// 0006355 // regulation of transcription, DNA-dependent // inferred from electronic annotation /// 0009410 // response to xenobiotic stimulus // inferred from direct assay /// 0032355 // response to estradiol stimulus // inferred from direct assay /// 0042221 // response to chemical stimulus // inferred from direct assay /// 004362…	0005634 // nucleus // inferred from electronic annotation	0003677 // DNA binding // inferred from electronic annotation /// 0003700 // sequence-specific DNA binding transcription factor activity // inferred from electronic annotation /// 0003707 // steroid hormone receptor activity // inferred from electronic annotation /// 0004872 // receptor activity // inferred from electronic annotation /// 0004879 // ligand-dependent nuclear receptor activity // in…	IPR001292 // Oestrogen receptor, AF1 modulatory // 0.54 /// IPR001292 // Oestrogen receptor, AF1 modulatory // 0.028	---
Dr.12614.1.S1_a_at	-0.00487184	0.103658	0.952356	0.226037	0.318795	fibroblast growth factor receptor 1a	fgfr1a	NP_694494	NM_152962	0001889 // liver development // inferred from mutant phenotype /// 0006468 // protein phosphorylation // inferred from electronic annotation /// 0008284 // positive regulation of cell proliferation // inferred from electronic annotation /// 0008543 // fibroblast growth factor receptor signaling pathway // inferred from direct assay /// 0008543 // fibroblast growth factor receptor signaling pathwa…	0005887 // integral to plasma membrane // inferred from sequence or structural similarity /// 0016020 // membrane // inferred from electronic annotation /// 0016021 // integral to membrane // inferred from electronic annotation	0000166 // nucleotide binding // inferred from electronic annotation /// 0004672 // protein kinase activity // inferred from electronic annotation /// 0004713 // protein tyrosine kinase activity // inferred from electronic annotation /// 0004714 // transmembrane receptor protein tyrosine kinase activity // inferred from electronic annotation /// 0004872 // receptor activity // inferred from elect…	---	GENSCAN00000026682 // span:395-417,506-528 // numtm:2 /// ENSDARP00000069260 // span:361-383 // numtm:1
Dr.12592.1.S1_at	0.0777128	-0.112791	0.676526	0.547327	0.157436	guanylate cyclase activator 1A	guca1a	NP_571945	NM_131870	---	---	0005509 // calcium ion binding // inferred from electronic annotation /// 0005509 // calcium ion binding // inferred from sequence or structural similarity /// 0030250 // guanylate cyclase activator activity // inferred from sequence or structural similarity	---	---
Dr.8208.1.S1_at	-0.054147	-0.0622017	0.162038	0.114773	0.00986383	lefty1	lft1	NP_571035	NM_130960	0007368 // determination of left/right symmetry // inferred from mutant phenotype /// 0009953 // dorsal/ventral pattern formation // inferred from direct assay /// 0016049 // cell growth // inferred from electronic annotation /// 0035050 // embryonic heart tube development // inferred from mutant phenotype /// 0040007 // growth // inferred from electronic annotation	---	0005160 // transforming growth factor beta receptor binding // inferred from electronic annotation /// 0008083 // growth factor activity // inferred from electronic annotation	---	---
Dr.1089.1.S1_at	-0.0811405	0.0212655	0.459609	0.843754	0.541469	thrombospondin-3a-like /// thrombospondin 3a	LOC100329431 /// thbs3a	NP_775332 /// XP_002665030	NM_173225 /// XM_002664984	0007155 // cell adhesion // inferred from electronic annotation /// 0007160 // cell-matrix adhesion // non-traceable author statement /// 0016337 // cell-cell adhesion // non-traceable author statement	0005576 // extracellular region // inferred from electronic annotation /// 0005576 // extracellular region // non-traceable author statement	0005198 // structural molecule activity // inferred from electronic annotation /// 0005509 // calcium ion binding // inferred from electronic annotation /// 0005509 // calcium ion binding // non-traceable author statement /// 0008201 // heparin binding // non-traceable author statement	---	---
Dr.12148.1.S1_at	0.00903654	-0.0473175	0.914964	0.579804	0.973653	inversin	invs	NP_694502	NM_152970	0001822 // kidney development // inferred from mutant phenotype /// 0007275 // multicellular organismal development // inferred from electronic annotation /// 0010171 // body morphogenesis // inferred from mutant phenotype /// 0016055 // Wnt receptor signaling pathway // inferred from electronic annotation /// 0060027 // convergent extension involved in gastrulation // inferred from genetic inter…	0005737 // cytoplasm // inferred from electronic annotation /// 0005856 // cytoskeleton // inferred from electronic annotation	0005516 // calmodulin binding // inferred from electronic annotation	---	---
Dr.5740.1.S1_at	0.0187292	0.0601616	0.804279	0.434429	0.347482	neurogenic differentiation 2	neurod2	NP_571157	NM_131082	0006350 // transcription // inferred from electronic annotation /// 0007275 // multicellular organismal development // inferred from electronic annotation /// 0007399 // nervous system development // inferred from electronic annotation /// 0030154 // cell differentiation // inferred from electronic annotation /// 0045449 // regulation of transcription // inferred from electronic annotation	0005634 // nucleus // inferred from electronic annotation	0003677 // DNA binding // inferred from electronic annotation /// 0030528 // transcription regulator activity // inferred from electronic annotation	---	---
Dr.8231.1.S1_at	0.0703871	0.0147741	0.568824	0.903827	0.97577	T-box 20	tbx20	NP_571581	NM_131506	0001568 // blood vessel development // inferred from mutant phenotype /// 0001570 // vasculogenesis // inferred from mutant phenotype /// 0001947 // heart looping // inferred from mutant phenotype /// 0006350 // transcription // inferred from electronic annotation /// 0006355 // regulation of transcription, DNA-dependent // inferred from electronic annotation /// 0007275 // multicellular organism…	0005634 // nucleus // inferred from electronic annotation	0003677 // DNA binding // inferred from electronic annotation /// 0003700 // sequence-specific DNA binding transcription factor activity // inferred from electronic annotation /// 0005515 // protein binding // inferred from electronic annotation /// 0030528 // transcription regulator activity // inferred from mutant phenotype	---	---
Dr.18289.1.S1_at	-0.0108218	0.0646286	0.852815	0.285557	0.34521	nodal-related 2	ndr2	NP_624359	NM_139133	0001707 // mesoderm formation // inferred from mutant phenotype /// 0001709 // cell fate determination // inferred from mutant phenotype /// 0001947 // heart looping // inferred from mutant phenotype /// 0003143 // embryonic heart tube morphogenesis // inferred from mutant phenotype /// 0003146 // heart jogging // inferred from mutant phenotype /// 0007368 // determination of left/right symmetry …	---	0008083 // growth factor activity // inferred from electronic annotation	---	---
Dr.12402.1.S1_at	-0.933789	0.347402	0.000118855	0.0324001	0.155434	insulin-like growth factor 1	igf1	NP_571900	NM_131825	0008284 // positive regulation of cell proliferation // inferred from direct assay /// 0009953 // dorsal/ventral pattern formation // inferred from mutant phenotype	0005576 // extracellular region // inferred from electronic annotation /// 0005576 // extracellular region // non-traceable author statement /// 0005615 // extracellular space // inferred from electronic annotation	0005159 // insulin-like growth factor receptor binding // inferred from direct assay /// 0005159 // insulin-like growth factor receptor binding // inferred from physical interaction /// 0005179 // hormone activity // inferred from electronic annotation /// 0008083 // growth factor activity // inferred from electronic annotation	---	---
Dr.17711.1.S1_at	-0.164104	0.372478	0.441317	0.103249	0.895245	receptor tyrosine kinase	ret1	NP_858048	NM_181662	0006468 // protein phosphorylation // inferred from electronic annotation /// 0007156 // homophilic cell adhesion // inferred from electronic annotation /// 0048484 // enteric nervous system development // inferred from mutant phenotype	0016020 // membrane // inferred from electronic annotation /// 0016021 // integral to membrane // inferred from electronic annotation	0000166 // nucleotide binding // inferred from electronic annotation /// 0004672 // protein kinase activity // inferred from electronic annotation /// 0004713 // protein tyrosine kinase activity // inferred from electronic annotation /// 0004872 // receptor activity // inferred from electronic annotation /// 0005509 // calcium ion binding // inferred from electronic annotation /// 0005515 // prot…	---	ENSDARP00000072093 // span:7-26 // numtm:1
Dr.593.1.S1_at	-0.0350647	-0.119255	0.624514	0.121692	0.4599	endothelium-specific receptor tyrosine kinase 2	tie2	NP_571536	NM_131461	0006468 // protein phosphorylation // inferred from electronic annotation /// 0007169 // transmembrane receptor protein tyrosine kinase signaling pathway // inferred from electronic annotation /// 0042127 // regulation of cell proliferation // inferred from electronic annotation	0005887 // integral to plasma membrane // inferred from electronic annotation /// 0016020 // membrane // inferred from electronic annotation /// 0016021 // integral to membrane // inferred from electronic annotation	0000166 // nucleotide binding // inferred from electronic annotation /// 0004672 // protein kinase activity // inferred from electronic annotation /// 0004713 // protein tyrosine kinase activity // inferred from electronic annotation /// 0004714 // transmembrane receptor protein tyrosine kinase activity // inferred from electronic annotation /// 0004872 // receptor activity // inferred from elect…	IPR013151 // Immunoglobulin // 1.1E-4	ENSDARP00000055680 // span:744-766 // numtm:1
Dr.9838.1.S1_at	-0.045949	0.179585	0.802452	0.341701	0.241827	beta-carotene 15, 15-dioxygenase 2, like	bcdo2l	NP_571874	NM_131799	---	---	0016702 // oxidoreductase activity, acting on single donors with incorporation of molecular oxygen, incorporation of two atoms of oxygen // inferred from electronic annotation	---	---
Dr.451.1.S1_at	-0.0273886	0.129783	0.84484	0.366165	0.405693	LIM homeobox 5	lhx5	NP_571293	NM_131218	0001654 // eye development // inferred from genetic interaction /// 0006350 // transcription // inferred from electronic annotation /// 0006355 // regulation of transcription, DNA-dependent // inferred from electronic annotation /// 0007275 // multicellular organismal development // inferred from electronic annotation /// 0030900 // forebrain development // inferred from direct assay /// 0030900 …	0005634 // nucleus // inferred from electronic annotation	0003677 // DNA binding // inferred from electronic annotation /// 0003700 // sequence-specific DNA binding transcription factor activity // inferred from electronic annotation /// 0008270 // zinc ion binding // inferred from electronic annotation /// 0030528 // transcription regulator activity // inferred from electronic annotation /// 0043565 // sequence-specific DNA binding // inferred from ele…	---	---
Dr.2094.1.S1_at	-0.0294309	0.238247	0.777269	0.0453401	0.239013	claudin 11b	cldn11b	NP_571847	NM_131772	---	0005886 // plasma membrane // inferred from electronic annotation /// 0005923 // tight junction // inferred from electronic annotation /// 0016020 // membrane // inferred from electronic annotation /// 0016021 // integral to membrane // inferred from electronic annotation /// 0030054 // cell junction // inferred from electronic annotation	0005198 // structural molecule activity // inferred from electronic annotation	---	ENSDARP00000105607 // span:7-26,78-100,121-143,153-175 // numtm:4 /// ENSDARP00000096562 // span:7-26,78-100,121-143,153-175 // numtm:4
Dr.2198.1.S1_at	-0.0504179	-0.0628433	0.747366	0.688607	0.743117	NK2 homeobox 1b	nkx2.1b	NP_571851	NM_131776	0006355 // regulation of transcription, DNA-dependent // inferred from electronic annotation /// 0045449 // regulation of transcription // inferred from electronic annotation	0005634 // nucleus // inferred from electronic annotation	0003677 // DNA binding // inferred from electronic annotation /// 0003700 // sequence-specific DNA binding transcription factor activity // inferred from electronic annotation /// 0030528 // transcription regulator activity // inferred from electronic annotation /// 0043565 // sequence-specific DNA binding // inferred from electronic annotation	---	---
Dr.558.1.S1_at	0.114811	0.0440299	0.171403	0.580354	0.907495	visual system homeobox 1 homolog, chx10-like /// visual system homeobox 2	vsx1 /// vsx2	NP_571408 /// NP_571537	NM_131333 /// NM_131462	0000122 // negative regulation of transcription from RNA polymerase II promoter // inferred from direct assay /// 0006350 // transcription // inferred from electronic annotation /// 0006355 // regulation of transcription, DNA-dependent // inferred from electronic annotation /// 0007275 // multicellular organismal development // inferred from electronic annotation /// 0007601 // visual perception …	0005634 // nucleus // inferred from electronic annotation	0003677 // DNA binding // inferred from electronic annotation /// 0003700 // sequence-specific DNA binding transcription factor activity // inferred from electronic annotation /// 0030528 // transcription regulator activity // inferred from electronic annotation /// 0043565 // sequence-specific DNA binding // inferred from electronic annotation /// 0043565 // sequence-specific DNA binding // infe…	---	---
Dr.153.1.S1_at	-0.0390186	0.0668716	0.653211	0.446965	0.160432	distal-less homeobox gene 4b	dlx4b	NP_571393	NM_131318	0006355 // regulation of transcription, DNA-dependent // inferred from electronic annotation /// 0007275 // multicellular organismal development // inferred from electronic annotation /// 0030916 // otic vesicle formation // inferred from genetic interaction /// 0035270 // endocrine system development // inferred from genetic interaction /// 0043010 // camera-type eye development // inferred from…	0005634 // nucleus // inferred from electronic annotation	0003677 // DNA binding // inferred from electronic annotation /// 0003700 // sequence-specific DNA binding transcription factor activity // inferred from electronic annotation /// 0030528 // transcription regulator activity // inferred from electronic annotation /// 0043565 // sequence-specific DNA binding // inferred from electronic annotation	---	---
Dr.2936.1.S1_at	0.0891099	0.228855	0.565791	0.162561	0.997827	claudin 10-like 1a	cldn10l1a	NP_571846	NM_131771	---	0005886 // plasma membrane // inferred from electronic annotation /// 0005923 // tight junction // inferred from electronic annotation /// 0016020 // membrane // inferred from electronic annotation /// 0016021 // integral to membrane // inferred from electronic annotation /// 0030054 // cell junction // inferred from electronic annotation	0005198 // structural molecule activity // inferred from electronic annotation	---	ENSDARP00000025611 // span:7-29,75-97,118-140,160-182 // numtm:4
Dr.565.1.S1_at	0.0140457	0.0736198	0.898048	0.507787	0.480482	spondin 1b	spon1b	NP_571592	NM_131517	---	0005576 // extracellular region // inferred from direct assay	---	---	---
Dr.23472.1.S1_at	0.128745	-0.0230665	0.42535	0.884116	0.347318	Sp5 transcription factor	sp5	NP_851304	NM_180973	0048332 // mesoderm morphogenesis // inferred from genetic interaction	0005622 // intracellular // inferred from electronic annotation	0003676 // nucleic acid binding // inferred from electronic annotation /// 0008270 // zinc ion binding // inferred from electronic annotation	---	---
Dr.8202.2.S1_a_at	0.0731025	0.0811982	0.656276	0.621581	0.325953	paired-like homeodomain transcription factor 2	pitx2	NP_571050	NM_130975	0006355 // regulation of transcription, DNA-dependent // inferred from electronic annotation /// 0007275 // multicellular organismal development // inferred from electronic annotation /// 0045449 // regulation of transcription // inferred from electronic annotation	0005634 // nucleus // inferred from electronic annotation	0003677 // DNA binding // inferred from electronic annotation /// 0003700 // sequence-specific DNA binding transcription factor activity // inferred from electronic annotation /// 0030528 // transcription regulator activity // inferred from electronic annotation /// 0043565 // sequence-specific DNA binding // inferred from electronic annotation	---	---
Dr.12624.1.S1_a_at	-0.0319157	0.146643	0.843001	0.374719	0.336775	iroquois homeobox protein 1, b	irx1b	NP_571898	NM_131823	0006355 // regulation of transcription, DNA-dependent // inferred from electronic annotation /// 0030902 // hindbrain development // inferred from genetic interaction /// 0045449 // regulation of transcription // inferred from electronic annotation	0005634 // nucleus // inferred from electronic annotation	0003677 // DNA binding // inferred from electronic annotation /// 0003700 // sequence-specific DNA binding transcription factor activity // inferred from electronic annotation /// 0030528 // transcription regulator activity // inferred from electronic annotation /// 0043565 // sequence-specific DNA binding // inferred from electronic annotation	---	---
Dr.10670.1.S1_at	0.137284	-0.30994	0.604116	0.257784	0.300945	FEZ family zinc finger 2	fezf2	NP_571711	NM_131636	0006350 // transcription // inferred from electronic annotation /// 0007275 // multicellular organismal development // inferred from electronic annotation /// 0007399 // nervous system development // inferred from electronic annotation /// 0007399 // nervous system development // inferred from mutant phenotype /// 0021536 // diencephalon development // inferred from mutant phenotype /// 0021854 /…	0005622 // intracellular // inferred from electronic annotation /// 0005634 // nucleus // inferred from electronic annotation	0003676 // nucleic acid binding // inferred from electronic annotation /// 0003677 // DNA binding // inferred from electronic annotation /// 0008270 // zinc ion binding // inferred from electronic annotation /// 0008270 // zinc ion binding // inferred from sequence or structural similarity /// 0016564 // transcription repressor activity // inferred from mutant phenotype /// 0046872 // metal ion b…	---	---
Dr.23469.1.S1_s_at	-1.05996	-1.42558	0.243783	0.129053	0.351753	zgc:113912 /// zgc:92049	zgc:113912 /// zgc:92049	NP_001001893 /// NP_571770	NM_001001893 /// NM_131695	0002504 // antigen processing and presentation of peptide or polysaccharide antigen via MHC class II // inferred from electronic annotation /// 0006955 // immune response // inferred from electronic annotation /// 0019882 // antigen processing and presentation // inferred from electronic annotation	0016020 // membrane // inferred from electronic annotation /// 0016021 // integral to membrane // inferred from electronic annotation /// 0042613 // MHC class II protein complex // inferred from electronic annotation	---	---	---
Dr.23469.1.S1_x_at	-0.870639	-1.45079	0.302886	0.103874	0.468808	zgc:92049	zgc:92049	NP_571770	NM_131695	0002504 // antigen processing and presentation of peptide or polysaccharide antigen via MHC class II // inferred from electronic annotation /// 0006955 // immune response // inferred from electronic annotation /// 0019882 // antigen processing and presentation // inferred from electronic annotation	0016020 // membrane // inferred from electronic annotation /// 0016021 // integral to membrane // inferred from electronic annotation /// 0042613 // MHC class II protein complex // inferred from electronic annotation	---	---	---
Dr.19934.1.S1_s_at	0.601248	0.448634	0.0521136	0.127383	0.940852	proopiomelanocortin a	pomca	NP_852103	NM_181438	0007218 // neuropeptide signaling pathway // inferred from direct assay	0005576 // extracellular region // inferred from electronic annotation	0005179 // hormone activity // inferred from electronic annotation /// 0005179 // hormone activity // inferred from sequence or structural similarity /// 0005184 // neuropeptide hormone activity // inferred from direct assay	---	---
Dr.619.1.S1_at	-0.0250287	0.159279	0.777435	0.0998236	0.581467	dharma	dharma	NP_571054	NM_130979	0001947 // heart looping // inferred from mutant phenotype /// 0003140 // determination of left/right asymmetry in lateral mesoderm // inferred from mutant phenotype /// 0003143 // embryonic heart tube morphogenesis // inferred from mutant phenotype /// 0003146 // heart jogging // inferred from mutant phenotype /// 0006355 // regulation of transcription, DNA-dependent // inferred from electronic …	0005634 // nucleus // inferred from electronic annotation	0003677 // DNA binding // inferred from electronic annotation /// 0003700 // sequence-specific DNA binding transcription factor activity // inferred from electronic annotation /// 0030528 // transcription regulator activity // inferred from electronic annotation /// 0043565 // sequence-specific DNA binding // inferred from electronic annotation	---	---
Dr.5434.1.S4_at	-0.281417	-0.0239048	0.111074	0.882849	0.563969	proteolipid protein 1a	plp1a	NP_783166	NM_175576	0042552 // myelination // inferred from expression pattern	0016021 // integral to membrane // inferred from sequence or structural similarity	---	---	ENSDARP00000074971 // span:12-34,70-92,113-135,204-226 // numtm:4
Dr.5434.1.S3_at	-0.384689	0.271408	0.0269624	0.0929887	0.582565	proteolipid protein 1a	plp1a	NP_783166	NM_175576	0042552 // myelination // inferred from expression pattern	0016021 // integral to membrane // inferred from sequence or structural similarity	---	---	ENSDARP00000074971 // span:12-34,70-92,113-135,204-226 // numtm:4
Dr.5434.1.S2_at	-0.0901833	0.159791	0.439345	0.187333	0.393204	proteolipid protein 1a	plp1a	NP_783166	NM_175576	0042552 // myelination // inferred from expression pattern	0016021 // integral to membrane // inferred from sequence or structural similarity	---	---	ENSDARP00000074971 // span:12-34,70-92,113-135,204-226 // numtm:4
Dr.5434.1.S1_at	0.0222681	0.205147	0.809748	0.0510608	0.0935566	proteolipid protein 1a	plp1a	NP_783166	NM_175576	0042552 // myelination // inferred from expression pattern	0016021 // integral to membrane // inferred from sequence or structural similarity	---	---	ENSDARP00000074971 // span:12-34,70-92,113-135,204-226 // numtm:4
Dr.9899.1.S1_at	-0.157998	-0.714983	0.838025	0.367226	0.236046	guanine nucleotide binding protein (G protein), alpha transducing activity polypeptide 1	gnat1	NP_571943	NM_131868	0007165 // signal transduction // inferred from electronic annotation /// 0007186 // G-protein coupled receptor protein signaling pathway // inferred from electronic annotation	---	0000166 // nucleotide binding // inferred from electronic annotation /// 0004871 // signal transducer activity // inferred from electronic annotation /// 0005525 // GTP binding // inferred from electronic annotation /// 0019001 // guanyl nucleotide binding // inferred from electronic annotation	---	---
Dr.9899.1.S2_at	-0.34057	-1.44965	0.782275	0.258423	0.224625	guanine nucleotide binding protein (G protein), alpha transducing activity polypeptide 1	gnat1	NP_571943	NM_131868	0007165 // signal transduction // inferred from electronic annotation /// 0007186 // G-protein coupled receptor protein signaling pathway // inferred from electronic annotation	---	0000166 // nucleotide binding // inferred from electronic annotation /// 0004871 // signal transducer activity // inferred from electronic annotation /// 0005525 // GTP binding // inferred from electronic annotation /// 0019001 // guanyl nucleotide binding // inferred from electronic annotation	---	---
Dr.8242.1.A1_at	-0.0270557	-0.141939	0.836037	0.294515	0.167961	vimentin	vim	NP_571947	NM_131872	---	0005882 // intermediate filament // inferred from electronic annotation	0005198 // structural molecule activity // inferred from electronic annotation	---	---
Dr.8587.1.A1_at	0.38309	-0.502878	0.320028	0.201501	0.403214	insulin-like growth factor binding protein 1a	igfbp1a	NP_775390	NM_173283	0001558 // regulation of cell growth // inferred from electronic annotation /// 0001666 // response to hypoxia // inferred from mutant phenotype /// 0008285 // negative regulation of cell proliferation // inferred from direct assay	0005576 // extracellular region // inferred from electronic annotation	0005520 // insulin-like growth factor binding // inferred from electronic annotation /// 0031994 // insulin-like growth factor I binding // inferred from direct assay /// 0031995 // insulin-like growth factor II binding // inferred from direct assay	---	---
Dr.8587.1.A2_at	0.435694	-0.764513	0.37421	0.13728	0.826774	insulin-like growth factor binding protein 1a	igfbp1a	NP_775390	NM_173283	0001558 // regulation of cell growth // inferred from electronic annotation /// 0001666 // response to hypoxia // inferred from mutant phenotype /// 0008285 // negative regulation of cell proliferation // inferred from direct assay	0005576 // extracellular region // inferred from electronic annotation	0005520 // insulin-like growth factor binding // inferred from electronic annotation /// 0031994 // insulin-like growth factor I binding // inferred from direct assay /// 0031995 // insulin-like growth factor II binding // inferred from direct assay	---	---
Dr.10311.1.S2_at	-0.0601406	0.0640426	0.41798	0.389752	0.963155	lamin A	lmna	NP_694503	NM_152971	0060047 // heart contraction // inferred from mutant phenotype	0005882 // intermediate filament // inferred from electronic annotation	0005198 // structural molecule activity // inferred from electronic annotation	---	---
Dr.10311.1.S1_at	-0.108484	0.0368509	0.224935	0.66693	0.613512	lamin A	lmna	NP_694503	NM_152971	0060047 // heart contraction // inferred from mutant phenotype	0005882 // intermediate filament // inferred from electronic annotation	0005198 // structural molecule activity // inferred from electronic annotation	---	---
Dr.9881.1.S1_at	0.0998115	0.0998831	0.691047	0.690842	0.0936691	guanine nucleotide binding protein (G protein), alpha transducing activity polypeptide 2	gnat2	NP_571944	NM_131869	0007165 // signal transduction // inferred from electronic annotation /// 0007186 // G-protein coupled receptor protein signaling pathway // inferred from electronic annotation /// 0050908 // detection of light stimulus involved in visual perception // inferred from mutant phenotype	---	0000166 // nucleotide binding // inferred from electronic annotation /// 0004871 // signal transducer activity // inferred from electronic annotation /// 0005525 // GTP binding // inferred from electronic annotation /// 0019001 // guanyl nucleotide binding // inferred from electronic annotation	---	---
Dr.25167.1.S2_at	-0.100448	0.0855932	0.296869	0.369517	0.859202	ELAV (embryonic lethal, abnormal vision, Drosophila)-like 3 (Hu antigen C)	elavl3	NP_571524	NM_131449	---	0030529 // ribonucleoprotein complex // inferred from electronic annotation	0000166 // nucleotide binding // inferred from electronic annotation /// 0003676 // nucleic acid binding // inferred from electronic annotation /// 0003723 // RNA binding // inferred from electronic annotation	---	---
Dr.25167.1.S1_at	-0.144523	0.0349522	0.35788	0.819421	0.754978	ELAV (embryonic lethal, abnormal vision, Drosophila)-like 3 (Hu antigen C)	elavl3	NP_571524	NM_131449	---	0030529 // ribonucleoprotein complex // inferred from electronic annotation	0000166 // nucleotide binding // inferred from electronic annotation /// 0003676 // nucleic acid binding // inferred from electronic annotation /// 0003723 // RNA binding // inferred from electronic annotation	---	---
Dr.8149.1.A1_at	-0.388836	0.518593	0.0335838	0.00914314	0.596249	insulin-like growth factor binding protein 2a	igfbp2a	NP_571533	NM_131458	0001525 // angiogenesis // inferred from mutant phenotype /// 0001558 // regulation of cell growth // inferred from electronic annotation /// 0007275 // multicellular organismal development // inferred from electronic annotation /// 0007507 // heart development // inferred from mutant phenotype /// 0008156 // negative regulation of DNA replication // inferred from mutant phenotype /// 0008285 // …	0005576 // extracellular region // inferred from electronic annotation /// 0005576 // extracellular region // inferred from sequence or structural similarity	0005520 // insulin-like growth factor binding // inferred from direct assay /// 0005520 // insulin-like growth factor binding // inferred from electronic annotation /// 0019838 // growth factor binding // inferred from electronic annotation /// 0031994 // insulin-like growth factor I binding // inferred from direct assay /// 0031995 // insulin-like growth factor II binding // inferred from physic…	---	---
Dr.8292.1.S1_at	0.0897074	0.0545588	0.14202	0.350906	0.0521252	transcription factor 7-like 1a (T-cell specific, HMG-box)	tcf7l1a	NP_571344	NM_131269	0006350 // transcription // inferred from electronic annotation /// 0007275 // multicellular organismal development // inferred from electronic annotation /// 0008284 // positive regulation of cell proliferation // inferred from genetic interaction /// 0010456 // cell proliferation in dorsal spinal cord // inferred from genetic interaction /// 0016055 // Wnt receptor signaling pathway // inferred…	0005634 // nucleus // inferred from direct assay /// 0005634 // nucleus // inferred from electronic annotation	0003677 // DNA binding // inferred from direct assay /// 0003677 // DNA binding // inferred from electronic annotation	---	---
Dr.10708.1.S1_at	-0.0751333	0.110623	0.380024	0.208514	0.402845	ATPase, Na+/K+ transporting, beta 1b polypeptide	atp1b1b	NP_571746	NM_131671	0006754 // ATP biosynthetic process // inferred from electronic annotation /// 0006810 // transport // inferred from electronic annotation /// 0006811 // ion transport // inferred from electronic annotation /// 0006813 // potassium ion transport // inferred from electronic annotation /// 0006814 // sodium ion transport // inferred from electronic annotation	0016020 // membrane // inferred from electronic annotation /// 0016021 // integral to membrane // inferred from electronic annotation	0005391 // sodium:potassium-exchanging ATPase activity // inferred from electronic annotation	---	ENSDARP00000101423 // span:34-56 // numtm:1
Dr.15693.1.S1_at	-0.304342	0.331742	0.0214248	0.0144809	0.907954	ATPase, H+ transporting, lysosomal, V0 subunit c, a	atp6v0ca	NP_001098606 /// NP_775362	NM_001105136 /// NM_173255	0006810 // transport // inferred from electronic annotation /// 0006811 // ion transport // inferred from electronic annotation /// 0015986 // ATP synthesis coupled proton transport // inferred from electronic annotation /// 0015992 // proton transport // inferred from electronic annotation /// 0060041 // retina development in camera-type eye // inferred from mutant phenotype /// 0060059 // embry…	0016020 // membrane // inferred from electronic annotation /// 0016021 // integral to membrane // inferred from electronic annotation /// 0033177 // proton-transporting two-sector ATPase complex, proton-transporting domain // inferred from electronic annotation /// 0033179 // proton-transporting V-type ATPase, V0 domain // inferred from electronic annotation /// 0045263 // proton-transporting ATP…	0015078 // hydrogen ion transmembrane transporter activity // inferred from electronic annotation /// 0046933 // hydrogen ion transporting ATP synthase activity, rotational mechanism // inferred from electronic annotation	---	ENSDARP00000014897 // span:10-32,53-75,90-112,125-147 // numtm:4 /// ENSDARP00000110086 // span:7-29,39-61,74-96,111-133 // numtm:4 /// ENSDARP00000108383 // span:10-32,53-75,90-112,125-147 // numtm:4
Dr.12173.1.S1_at	-0.138778	0.0749641	0.388195	0.635335	0.663425	myeloid ecotropic viral integration site 4.1a	meis4.1a	NP_571972	NM_131897	0006355 // regulation of transcription, DNA-dependent // inferred from electronic annotation /// 0045449 // regulation of transcription // inferred from electronic annotation	0005634 // nucleus // inferred from electronic annotation	0003677 // DNA binding // inferred from electronic annotation /// 0003700 // sequence-specific DNA binding transcription factor activity // inferred from electronic annotation /// 0043565 // sequence-specific DNA binding // inferred from electronic annotation	IPR001356 // Homeobox // 0.0010	---
Dr.24956.1.S1_at	0.0100169	-0.104677	0.911212	0.263484	0.0250191	selenoprotein X, 1a	sepx1a	NP_840073	NM_178288	0055114 // oxidation reduction // inferred from electronic annotation	0005634 // nucleus // inferred from electronic annotation /// 0005737 // cytoplasm // inferred from electronic annotation	0008113 // peptide-methionine-(S)-S-oxide reductase activity // inferred from electronic annotation /// 0016491 // oxidoreductase activity // inferred from electronic annotation /// 0046872 // metal ion binding // inferred from electronic annotation	---	---
Dr.8180.1.S1_at	-0.75955	0.121668	0.000218579	0.338225	0.532879	aminolevulinate, delta-, synthetase 2	alas2	NP_571757	NM_131682	0001666 // response to hypoxia // inferred from sequence or structural similarity /// 0006778 // porphyrin metabolic process // inferred from electronic annotation /// 0006783 // heme biosynthetic process // inferred from electronic annotation /// 0006783 // heme biosynthetic process // inferred from mutant phenotype /// 0006783 // heme biosynthetic process // inferred from sequence or structural…	0005739 // mitochondrion // inferred from electronic annotation /// 0005739 // mitochondrion // inferred from sequence or structural similarity /// 0005743 // mitochondrial inner membrane // inferred from sequence or structural similarity /// 0005759 // mitochondrial matrix // inferred from electronic annotation	0003824 // catalytic activity // inferred from electronic annotation /// 0003870 // 5-aminolevulinate synthase activity // inferred from electronic annotation /// 0003870 // 5-aminolevulinate synthase activity // inferred from sequence or structural similarity /// 0008415 // acyltransferase activity // inferred from electronic annotation /// 0016740 // transferase activity // inferred from electr…	IPR000192 // Aminotransferase, class V // 0.0034	---
Dr.7454.1.S1_at	-0.139533	0.0578031	0.192844	0.572076	0.590931	ATPase, Na+/K+ transporting, alpha 3a polypeptide	atp1a3a	NP_571759	NM_131684	0006754 // ATP biosynthetic process // inferred from electronic annotation /// 0006810 // transport // inferred from electronic annotation /// 0006811 // ion transport // inferred from electronic annotation /// 0006812 // cation transport // inferred from electronic annotation /// 0008152 // metabolic process // inferred from electronic annotation /// 0015672 // monovalent inorganic cation transp…	0016020 // membrane // inferred from electronic annotation /// 0016021 // integral to membrane // inferred from electronic annotation	0000166 // nucleotide binding // inferred from electronic annotation /// 0003824 // catalytic activity // inferred from electronic annotation /// 0005524 // ATP binding // inferred from electronic annotation /// 0015077 // monovalent inorganic cation transmembrane transporter activity // inferred from electronic annotation /// 0015662 // ATPase activity, coupled to transmembrane movement of ions,…	---	ENSDARP00000095720 // span:98-120,130-149,290-312,322-344,776-798,802-824,850-872,913-932,953-970,985-1001 // numtm:10
Dr.18293.1.S1_at	0.0242539	0.184132	0.851295	0.17976	0.258029	mab-21-like 1	mab21l1	NP_694506	NM_152974	0007275 // multicellular organismal development // inferred from electronic annotation	0005634 // nucleus // inferred from electronic annotation	---	---	---
Dr.318.1.A1_at	-0.373584	0.396712	0.0355679	0.0278992	0.944933	achaete-scute complex-like 1b (Drosophila)	ascl1b	NP_571306	NM_131231	0006350 // transcription // inferred from electronic annotation /// 0007275 // multicellular organismal development // inferred from electronic annotation /// 0007399 // nervous system development // inferred from electronic annotation /// 0007420 // brain development // inferred from expression pattern /// 0009790 // embryo development // inferred from expression pattern /// 0021575 // hindbrain…	0005634 // nucleus // inferred by curator /// 0005634 // nucleus // inferred from electronic annotation	0003677 // DNA binding // inferred from electronic annotation /// 0003700 // sequence-specific DNA binding transcription factor activity // non-traceable author statement /// 0030528 // transcription regulator activity // inferred from electronic annotation	IPR013684 // Miro-like // 3.4E-4	---
Dr.10531.1.S1_a_at	-0.0376739	0.136111	0.732213	0.236297	0.279801	thymopoietin	tmpo	NP_851299	NM_180968	0007084 // mitotic nuclear envelope reassembly // inferred from direct assay	0000793 // condensed chromosome // inferred from direct assay /// 0005635 // nuclear envelope // inferred from electronic annotation /// 0016021 // integral to membrane // inferred from direct assay /// 0042175 // nuclear membrane-endoplasmic reticulum network // inferred from direct assay	0003682 // chromatin binding // inferred from direct assay	---	ENSDARP00000021537 // span:644-663 // numtm:1 /// ENSDARP00000108241 // span:616-635 // numtm:1 /// ENSDARP00000042873 // span:474-493 // numtm:1 /// ENSDARP00000044004 // span:328-347 // numtm:1
Dr.4807.1.S2_at	-0.0109472	0.440375	0.951788	0.0364096	0.0928226	zic family member 2 (odd-paired homolog, Drosophila), a	zic2a	NP_571633	NM_131558	0001841 // neural tube formation // inferred from genetic interaction /// 0008589 // regulation of smoothened signaling pathway // inferred from mutant phenotype /// 0009953 // dorsal/ventral pattern formation // inferred from genetic interaction /// 0009953 // dorsal/ventral pattern formation // inferred from mutant phenotype /// 0021536 // diencephalon development // inferred from genetic inter…	0005622 // intracellular // inferred from electronic annotation	0003676 // nucleic acid binding // inferred from electronic annotation /// 0008270 // zinc ion binding // inferred from electronic annotation	---	---
Dr.4807.1.S1_at	0.0981293	0.0790358	0.354763	0.451706	0.697045	zic family member 2 (odd-paired homolog, Drosophila), a	zic2a	NP_571633	NM_131558	0001841 // neural tube formation // inferred from genetic interaction /// 0008589 // regulation of smoothened signaling pathway // inferred from mutant phenotype /// 0009953 // dorsal/ventral pattern formation // inferred from genetic interaction /// 0009953 // dorsal/ventral pattern formation // inferred from mutant phenotype /// 0021536 // diencephalon development // inferred from genetic inter…	0005622 // intracellular // inferred from electronic annotation	0003676 // nucleic acid binding // inferred from electronic annotation /// 0008270 // zinc ion binding // inferred from electronic annotation	---	---
Dr.8106.1.S1_at	-0.114048	-0.0227156	0.249246	0.810775	0.595343	transcription factor cmyb	cmyb	NP_571341	NM_131266	0001654 // eye development // inferred from mutant phenotype /// 0009790 // embryo development // inferred from genetic interaction /// 0009790 // embryo development // inferred from mutant phenotype /// 0045449 // regulation of transcription // inferred from electronic annotation	---	0003677 // DNA binding // inferred from electronic annotation /// 0030528 // transcription regulator activity // inferred from electronic annotation	---	---
Dr.18323.1.S1_at	-0.0272312	-0.167092	0.793866	0.135949	0.138094	adenylosuccinate synthase, like	adssl	NP_775344	NM_173237	0006164 // purine nucleotide biosynthetic process // inferred from electronic annotation	0005737 // cytoplasm // inferred from electronic annotation	0000166 // nucleotide binding // inferred from electronic annotation /// 0000287 // magnesium ion binding // inferred from electronic annotation /// 0004019 // adenylosuccinate synthase activity // inferred from electronic annotation /// 0005525 // GTP binding // inferred from electronic annotation /// 0016874 // ligase activity // inferred from electronic annotation /// 0046872 // metal ion bind…	---	---
Dr.10.1.S1_at	0.0913124	0.220011	0.572817	0.194367	0.313154	paired box gene 2a	pax2a	NP_571259	NM_131184	0001708 // cell fate specification // inferred from genetic interaction /// 0001708 // cell fate specification // inferred from mutant phenotype /// 0001822 // kidney development // inferred from mutant phenotype /// 0006350 // transcription // inferred from electronic annotation /// 0007275 // multicellular organismal development // inferred from electronic annotation /// 0007399 // nervous syst…	0005634 // nucleus // inferred from electronic annotation /// 0005634 // nucleus // non-traceable author statement	0003677 // DNA binding // inferred from direct assay /// 0003677 // DNA binding // inferred from electronic annotation /// 0003700 // sequence-specific DNA binding transcription factor activity // non-traceable author statement	---	---
Dr.9746.1.S1_a_at	-0.084034	0.152717	0.458446	0.194639	0.780125	ribonucleotide reductase M1 polypeptide	rrm1	NP_571530	NM_131455	0006260 // DNA replication // inferred from electronic annotation /// 0009263 // deoxyribonucleotide biosynthetic process // inferred from sequence or structural similarity /// 0055114 // oxidation reduction // inferred from electronic annotation	0005737 // cytoplasm // inferred from electronic annotation /// 0005971 // ribonucleoside-diphosphate reductase complex // inferred from electronic annotation	0000166 // nucleotide binding // inferred from electronic annotation /// 0004748 // ribonucleoside-diphosphate reductase activity // inferred from electronic annotation /// 0004748 // ribonucleoside-diphosphate reductase activity // inferred from sequence or structural similarity /// 0005515 // protein binding // inferred from electronic annotation /// 0005524 // ATP binding // inferred from elec…	---	---
Dr.2414.1.S1_at	0.0160599	0.414556	0.8931	0.00717829	0.166074	SWI/SNF related, matrix associated, actin dependent regulator of chromatin, subfamily a, member 4	smarca4	NP_853634	NM_181603	0000185 // activation of MAPKKK activity // inferred from mutant phenotype /// 0007417 // central nervous system development // inferred from mutant phenotype /// 0010842 // retina layer formation // inferred from mutant phenotype /// 0014032 // neural crest cell development // inferred from mutant phenotype /// 0021634 // optic nerve formation // inferred from mutant phenotype /// 0030182 // neu…	0005634 // nucleus // inferred from electronic annotation	0003676 // nucleic acid binding // inferred from electronic annotation /// 0003677 // DNA binding // inferred from electronic annotation /// 0004386 // helicase activity // inferred from electronic annotation /// 0005524 // ATP binding // inferred from electronic annotation /// 0016818 // hydrolase activity, acting on acid anhydrides, in phosphorus-containing anhydrides // inferred from electroni…	IPR006935 // Type III restriction enzyme, res subunit // 3.0E-5 /// IPR006935 // Type III restriction enzyme, res subunit // 3.0E-5	GENSCAN00000021321 // span:604-626,728-750 // numtm:2
Dr.2414.1.S2_at	0.0777245	0.139645	0.183523	0.0308563	0.852402	phospholipase A2 receptor 1-like	LOC100004793	XP_001344010	XM_001343974	0000185 // activation of MAPKKK activity // inferred from mutant phenotype /// 0007417 // central nervous system development // inferred from mutant phenotype /// 0010842 // retina layer formation // inferred from mutant phenotype /// 0014032 // neural crest cell development // inferred from mutant phenotype /// 0021634 // optic nerve formation // inferred from mutant phenotype /// 0030182 // neu…	0005634 // nucleus // inferred from electronic annotation	0003676 // nucleic acid binding // inferred from electronic annotation /// 0003677 // DNA binding // inferred from electronic annotation /// 0004386 // helicase activity // inferred from electronic annotation /// 0005524 // ATP binding // inferred from electronic annotation /// 0016818 // hydrolase activity, acting on acid anhydrides, in phosphorus-containing anhydrides // inferred from electroni…	IPR006935 // Type III restriction enzyme, res subunit // 3.0E-5	---
Dr.11651.1.S1_at	-0.00824928	0.254841	0.9497	0.0791768	0.818266	MCM5 minichromosome maintenance deficient 5 (S. cerevisiae)	mcm5	NP_848523	NM_178436	0000278 // mitotic cell cycle // inferred from mutant phenotype /// 0006260 // DNA replication // inferred from electronic annotation /// 0006270 // DNA-dependent DNA replication initiation // inferred from electronic annotation /// 0006950 // response to stress // inferred from electronic annotation /// 0043066 // negative regulation of apoptosis // inferred from mutant phenotype	0005634 // nucleus // inferred from electronic annotation	0000166 // nucleotide binding // inferred from electronic annotation /// 0003677 // DNA binding // inferred from electronic annotation /// 0005524 // ATP binding // inferred from electronic annotation	---	---
Dr.24774.1.S1_at	-0.00148916	0.19602	0.99076	0.154437	0.822881	homeo box A3a	hoxa3a	NP_571609	NM_131534	0006350 // transcription // inferred from electronic annotation /// 0006355 // regulation of transcription, DNA-dependent // inferred from electronic annotation /// 0007275 // multicellular organismal development // inferred from electronic annotation /// 0045449 // regulation of transcription // inferred from electronic annotation	0005634 // nucleus // inferred from electronic annotation	0003677 // DNA binding // inferred from direct assay /// 0003677 // DNA binding // inferred from electronic annotation /// 0003700 // sequence-specific DNA binding transcription factor activity // inferred from electronic annotation /// 0030528 // transcription regulator activity // inferred from electronic annotation /// 0043565 // sequence-specific DNA binding // inferred from electronic annota…	---	---
Dr.24774.1.S2_at	-0.0490723	0.373908	0.911404	0.407075	0.271226	homeo box A3a	hoxa3a	NP_571609	NM_131534	0006350 // transcription // inferred from electronic annotation /// 0006355 // regulation of transcription, DNA-dependent // inferred from electronic annotation /// 0007275 // multicellular organismal development // inferred from electronic annotation /// 0045449 // regulation of transcription // inferred from electronic annotation	0005634 // nucleus // inferred from electronic annotation	0003677 // DNA binding // inferred from direct assay /// 0003677 // DNA binding // inferred from electronic annotation /// 0003700 // sequence-specific DNA binding transcription factor activity // inferred from electronic annotation /// 0030528 // transcription regulator activity // inferred from electronic annotation /// 0043565 // sequence-specific DNA binding // inferred from electronic annota…	---	---
Dr.13384.1.S1_at	-0.0460491	0.0471177	0.608723	0.600577	0.689118	chordin	chd	NP_571048	NM_130973	0001947 // heart looping // inferred from mutant phenotype /// 0003143 // embryonic heart tube morphogenesis // inferred from mutant phenotype /// 0003146 // heart jogging // inferred from mutant phenotype /// 0007275 // multicellular organismal development // inferred from electronic annotation /// 0007368 // determination of left/right symmetry // inferred from mutant phenotype /// 0009948 // a…	0005576 // extracellular region // inferred from electronic annotation	---	---	---
Dr.6337.1.S1_at	-0.0412421	-0.055387	0.535246	0.409641	0.0471429	cytochrome P450, subfamily XIA, polypeptide 1	cyp11a1	NP_694485	NM_152953	0006700 // C21-steroid hormone biosynthetic process // inferred from mutant phenotype /// 0031116 // positive regulation of microtubule polymerization // inferred from mutant phenotype /// 0055114 // oxidation reduction // inferred from electronic annotation	0005739 // mitochondrion // inferred from sequence or structural similarity	0004497 // monooxygenase activity // inferred from electronic annotation /// 0005506 // iron ion binding // inferred from electronic annotation /// 0008386 // cholesterol monooxygenase (side-chain-cleaving) activity // inferred by curator /// 0008386 // cholesterol monooxygenase (side-chain-cleaving) activity // inferred from sequence or structural similarity /// 0009055 // electron carrier activ…	---	---
Dr.1680.1.S1_at	-0.0126786	0.225764	0.940775	0.209395	0.187027	myeloid ecotropic viral integration site 3	meis3	NP_571853	NM_131778	0006355 // regulation of transcription, DNA-dependent // inferred from electronic annotation /// 0030902 // hindbrain development // inferred from genetic interaction /// 0031016 // pancreas development // inferred from mutant phenotype /// 0031017 // exocrine pancreas development // inferred from mutant phenotype /// 0045449 // regulation of transcription // inferred from electronic annotation /…	0005634 // nucleus // inferred from direct assay /// 0005634 // nucleus // inferred from electronic annotation /// 0005737 // cytoplasm // inferred from direct assay	0003677 // DNA binding // inferred from direct assay /// 0003677 // DNA binding // inferred from electronic annotation /// 0003700 // sequence-specific DNA binding transcription factor activity // inferred from electronic annotation /// 0005515 // protein binding // inferred from physical interaction /// 0016563 // transcription activator activity // inferred from genetic interaction /// 0043565 …	IPR001356 // Homeobox // 8.5E-4	---
Dr.284.2.A1_a_at	-0.12269	0.0677538	0.340987	0.591409	0.76872	orthodenticle homolog 1b /// wu:fc92e03	otx1b /// wu:fc92e03	NP_571325 /// XP_001919732	NM_131250 /// XM_001919697	0006355 // regulation of transcription, DNA-dependent // inferred from electronic annotation /// 0007275 // multicellular organismal development // inferred from electronic annotation /// 0042472 // inner ear morphogenesis // inferred from mutant phenotype /// 0045449 // regulation of transcription // inferred from electronic annotation	0005634 // nucleus // inferred from electronic annotation	0003677 // DNA binding // inferred from electronic annotation /// 0003700 // sequence-specific DNA binding transcription factor activity // inferred from electronic annotation /// 0030528 // transcription regulator activity // inferred from electronic annotation /// 0043565 // sequence-specific DNA binding // inferred from electronic annotation	---	---
Dr.284.1.S1_a_at	-0.0442405	0.156533	0.819431	0.428112	0.885699	orthodenticle homolog 1b /// wu:fc92e03	otx1b /// wu:fc92e03	NP_571325 /// XP_001919732	NM_131250 /// XM_001919697	0006355 // regulation of transcription, DNA-dependent // inferred from electronic annotation /// 0007275 // multicellular organismal development // inferred from electronic annotation /// 0042472 // inner ear morphogenesis // inferred from mutant phenotype /// 0045449 // regulation of transcription // inferred from electronic annotation	0005634 // nucleus // inferred from electronic annotation	0003677 // DNA binding // inferred from electronic annotation /// 0003700 // sequence-specific DNA binding transcription factor activity // inferred from electronic annotation /// 0030528 // transcription regulator activity // inferred from electronic annotation /// 0043565 // sequence-specific DNA binding // inferred from electronic annotation	---	---
Dr.3282.1.S1_at	-0.267468	0.313858	0.364363	0.291812	0.303206	sphingosine-1-phosphate receptor 1	s1pr1	NP_571766	NM_131691	0007165 // signal transduction // inferred from electronic annotation /// 0007186 // G-protein coupled receptor protein signaling pathway // inferred from direct assay /// 0007186 // G-protein coupled receptor protein signaling pathway // inferred from electronic annotation /// 0008078 // mesodermal cell migration // inferred from genetic interaction /// 0030335 // positive regulation of cell mig…	0005886 // plasma membrane // inferred from electronic annotation /// 0016020 // membrane // inferred from electronic annotation /// 0016021 // integral to membrane // inferred by curator /// 0016021 // integral to membrane // inferred from electronic annotation	0001619 // lysosphingolipid and lysophosphatidic acid receptor activity // inferred from direct assay /// 0001619 // lysosphingolipid and lysophosphatidic acid receptor activity // inferred from electronic annotation /// 0004871 // signal transducer activity // inferred from electronic annotation /// 0004872 // receptor activity // inferred from electronic annotation /// 0004930 // G-protein coup…	---	GENSCAN00000024982 // span:119-141,150-172,187-209,230-252,272-294,330-352,367-386 // numtm:7 /// ENSDARP00000062632 // span:28-50,59-81,96-118,139-161,181-203,239-261,276-295 // numtm:7
Dr.18318.1.S1_at	-0.021347	0.137835	0.787817	0.110031	0.790434	small nuclear ribonucleoprotein polypeptide C	snrpc	NP_775358	NM_173251	---	0005634 // nucleus // inferred from electronic annotation /// 0030529 // ribonucleoprotein complex // inferred from electronic annotation	0003676 // nucleic acid binding // inferred from electronic annotation /// 0003723 // RNA binding // inferred from electronic annotation /// 0008270 // zinc ion binding // inferred from electronic annotation	---	---
Dr.26437.1.S1_at	-0.255491	0.288953	0.0162905	0.00898561	0.876922	ATPase, Na+/K+ transporting, beta 2a polypeptide	atp1b2a	NP_571744	NM_131669	0006754 // ATP biosynthetic process // inferred from electronic annotation /// 0006810 // transport // inferred from electronic annotation /// 0006811 // ion transport // inferred from electronic annotation /// 0006813 // potassium ion transport // inferred from electronic annotation /// 0006814 // sodium ion transport // inferred from electronic annotation	0016020 // membrane // inferred from electronic annotation /// 0016021 // integral to membrane // inferred from electronic annotation	0005391 // sodium:potassium-exchanging ATPase activity // inferred from electronic annotation	---	ENSDARP00000083835 // span:35-57 // numtm:1
Dr.9878.1.S1_at	-0.766419	0.532618	0.000168347	0.00177685	0.616292	ATPase, Na+/K+ transporting, alpha 3b polypeptide	atp1a3b	NP_571760	NM_131685	0006754 // ATP biosynthetic process // inferred from electronic annotation /// 0006810 // transport // inferred from electronic annotation /// 0006811 // ion transport // inferred from electronic annotation /// 0006812 // cation transport // inferred from electronic annotation /// 0006813 // potassium ion transport // inferred from sequence or structural similarity /// 0006814 // sodium ion trans…	0005887 // integral to plasma membrane // inferred from sequence or structural similarity /// 0005890 // sodium:potassium-exchanging ATPase complex // inferred from sequence or structural similarity /// 0016020 // membrane // inferred from electronic annotation /// 0016021 // integral to membrane // inferred from electronic annotation	0000166 // nucleotide binding // inferred from electronic annotation /// 0003824 // catalytic activity // inferred from electronic annotation /// 0005391 // sodium:potassium-exchanging ATPase activity // inferred from sequence or structural similarity /// 0005524 // ATP binding // inferred from electronic annotation /// 0015077 // monovalent inorganic cation transmembrane transporter activity // …	---	---
Dr.309.1.S1_at	0.162878	-0.202234	0.176035	0.102587	0.409285	Wnt8-like protein 2-like /// wnt8-like protein 2 /// wingless-type MMTV integration site family, member 8a	LOC100329734 /// wnt8-2 /// wnt8a	NP_001018637 /// NP_571021 /// XP_002664476	NM_001020801 /// NM_130946 /// XM_002664430	0001654 // eye development // inferred from direct assay /// 0001654 // eye development // inferred from genetic interaction /// 0001707 // mesoderm formation // inferred from mutant phenotype /// 0001710 // mesodermal cell fate commitment // inferred from genetic interaction /// 0001756 // somitogenesis // inferred from genetic interaction /// 0007223 // Wnt receptor signaling pathway, calcium m…	0005576 // extracellular region // inferred from electronic annotation /// 0005578 // proteinaceous extracellular matrix // inferred from electronic annotation /// 0005622 // intracellular // inferred from electronic annotation	0004871 // signal transducer activity // inferred from electronic annotation /// 0008270 // zinc ion binding // inferred from electronic annotation	---	---
Dr.191.1.S1_at	0.105497	-0.0116343	0.579972	0.950847	0.508111	pescadillo	pes	NP_571105	NM_131030	0000463 // maturation of LSU-rRNA from tricistronic rRNA transcript (SSU-rRNA, 5.8S rRNA, LSU-rRNA) // inferred from sequence or structural similarity /// 0000466 // maturation of 5.8S rRNA from tricistronic rRNA transcript (SSU-rRNA, 5.8S rRNA, LSU-rRNA) // inferred from sequence or structural similarity /// 0006364 // rRNA processing // inferred from electronic annotation /// 0008283 // cell pr…	0005622 // intracellular // inferred from electronic annotation /// 0005634 // nucleus // inferred from electronic annotation /// 0005654 // nucleoplasm // inferred from electronic annotation /// 0005654 // nucleoplasm // inferred from sequence or structural similarity /// 0005730 // nucleolus // inferred from electronic annotation /// 0005730 // nucleolus // inferred from sequence or structural …	---	---	---
Dr.15472.1.S1_at	-0.0415597	0.362425	0.527661	0.000425359	0.371878	ttk protein kinase	ttk	NP_778207	NM_175042	0006468 // protein phosphorylation // inferred from electronic annotation /// 0007049 // cell cycle // inferred from electronic annotation /// 0007060 // male meiosis chromosome segregation // inferred from mutant phenotype /// 0007093 // mitotic cell cycle checkpoint // inferred from mutant phenotype /// 0009790 // embryo development // inferred from mutant phenotype /// 0016321 // female meiosi…	---	0000166 // nucleotide binding // inferred from electronic annotation /// 0004672 // protein kinase activity // inferred from electronic annotation /// 0004674 // protein serine/threonine kinase activity // inferred from electronic annotation /// 0004713 // protein tyrosine kinase activity // inferred from electronic annotation /// 0005515 // protein binding // inferred from electronic annotation …	IPR001245 // Tyrosine protein kinase // 3.9E-5 /// IPR001245 // Tyrosine protein kinase // 3.9E-5	---
Dr.659.1.S1_at	-0.0770016	0.0469513	0.511045	0.685987	0.940125	groucho 2 /// si:ch211-81i17.1	gro2 /// si:ch211-81i17.1	NP_001124076 /// NP_571087	NM_001130604 /// NM_131012	0045449 // regulation of transcription // inferred from electronic annotation	0005634 // nucleus // inferred from electronic annotation	0005515 // protein binding // inferred from physical interaction	---	---
Dr.8195.1.A1_at	-0.0559177	0.224848	0.743171	0.209689	0.913088	brain-derived neurotrophic factor	bdnf	NP_571670	NM_131595	0007420 // brain development // inferred from expression pattern	---	0005102 // receptor binding // inferred from electronic annotation /// 0008083 // growth factor activity // inferred from electronic annotation	---	---
Dr.23459.1.S1_s_at	-0.117868	0.151119	0.138015	0.0675971	0.932035	groucho 1	gro1	NP_571855	NM_131780	0030099 // myeloid cell differentiation // inferred from mutant phenotype /// 0045449 // regulation of transcription // inferred from electronic annotation	0005634 // nucleus // inferred from electronic annotation	---	---	---
Dr.10664.1.S1_at	-0.116188	-0.0682726	0.271767	0.50758	0.658532	CD81 antigen	cd81	NP_571593	NM_131518	---	0016020 // membrane // inferred from electronic annotation /// 0016021 // integral to membrane // inferred from electronic annotation	---	---	ENSDARP00000052382 // span:16-38,58-80,93-115,204-226 // numtm:4
Dr.24909.1.S1_at	-0.822439	-0.348696	0.212824	0.581774	0.596435	RuvB-like 2 (E. coli)	ruvbl2	NP_777285	NM_174860	0006310 // DNA recombination // inferred from electronic annotation /// 0006350 // transcription // inferred from electronic annotation /// 0016481 // negative regulation of transcription // inferred from direct assay	0005634 // nucleus // inferred from electronic annotation /// 0005634 // nucleus // inferred from sequence or structural similarity /// 0071339 // MLL1 complex // inferred from sequence or structural similarity	0000166 // nucleotide binding // inferred from electronic annotation /// 0003678 // DNA helicase activity // inferred from electronic annotation /// 0003678 // DNA helicase activity // inferred from sequence or structural similarity /// 0004386 // helicase activity // inferred from electronic annotation /// 0005524 // ATP binding // inferred from electronic annotation /// 0016787 // hydrolase act…	IPR003959 // AAA ATPase, central region // 2.8E-7	---
Dr.8073.1.S1_at	-0.030571	0.0612564	0.706372	0.456497	0.0832228	developing brain homeobox 2	dbx2	NP_571254	NM_131179	0006355 // regulation of transcription, DNA-dependent // inferred from electronic annotation /// 0045449 // regulation of transcription // inferred from electronic annotation	0005634 // nucleus // inferred from electronic annotation	0003677 // DNA binding // inferred from electronic annotation /// 0003700 // sequence-specific DNA binding transcription factor activity // inferred from electronic annotation /// 0030528 // transcription regulator activity // inferred from electronic annotation /// 0043565 // sequence-specific DNA binding // inferred from electronic annotation	---	---
Dr.10737.1.S1_at	-0.16153	0.0753975	0.227491	0.558715	0.570813	ubiquitin-conjugating enzyme E2I2	ube2i2	NP_571908	NM_131833	0007049 // cell cycle // inferred from electronic annotation /// 0007059 // chromosome segregation // inferred from electronic annotation /// 0007067 // mitosis // inferred from electronic annotation /// 0007275 // multicellular organismal development // inferred from electronic annotation /// 0043687 // post-translational protein modification // inferred from electronic annotation /// 0051246 //…	0005634 // nucleus // inferred from electronic annotation	0000166 // nucleotide binding // inferred from electronic annotation /// 0005524 // ATP binding // inferred from electronic annotation /// 0016874 // ligase activity // inferred from electronic annotation /// 0019787 // small conjugating protein ligase activity // inferred from electronic annotation	---	---
Dr.7371.1.S2_at	0.0457935	-0.0353894	0.916125	0.935123	0.726724	cryptochrome 1b	cry1b	NP_571865	NM_131790	0006281 // DNA repair // inferred from electronic annotation	---	0003913 // DNA photolyase activity // inferred from electronic annotation /// 0016564 // transcription repressor activity // inferred from direct assay	---	---
Dr.11725.1.S1_at	-0.120086	0.165362	0.0988411	0.0330706	0.83969	estrogen receptor 2b	esr2b	NP_777287	NM_174862	0006350 // transcription // inferred from electronic annotation /// 0006355 // regulation of transcription, DNA-dependent // inferred from electronic annotation /// 0045449 // regulation of transcription // inferred from electronic annotation	0005634 // nucleus // inferred from electronic annotation	0003677 // DNA binding // inferred from electronic annotation /// 0003700 // sequence-specific DNA binding transcription factor activity // inferred from electronic annotation /// 0003707 // steroid hormone receptor activity // inferred from electronic annotation /// 0004872 // receptor activity // inferred from electronic annotation /// 0004879 // ligand-dependent nuclear receptor activity // in…	---	---
Dr.348.1.S1_at	0.0816874	-0.0582962	0.413119	0.55496	0.224328	retinoid x receptor, gamma a	rxrga	NP_571292	NM_131217	0006350 // transcription // inferred from electronic annotation /// 0006355 // regulation of transcription, DNA-dependent // inferred from electronic annotation /// 0045449 // regulation of transcription // inferred from electronic annotation /// 0045944 // positive regulation of transcription from RNA polymerase II promoter // inferred from direct assay	0005634 // nucleus // inferred from electronic annotation /// 0005634 // nucleus // non-traceable author statement	0003677 // DNA binding // inferred from electronic annotation /// 0003700 // sequence-specific DNA binding transcription factor activity // inferred from direct assay /// 0003700 // sequence-specific DNA binding transcription factor activity // inferred from electronic annotation /// 0003707 // steroid hormone receptor activity // inferred from electronic annotation /// 0004872 // receptor activi…	---	---
Dr.10244.1.S1_at	0.0275211	0.00605488	0.860004	0.969017	0.674918	death effector domain-containing 1	dedd1	NP_571677	NM_131602	0042981 // regulation of apoptosis // inferred from electronic annotation	---	0005515 // protein binding // inferred from electronic annotation	---	---
Dr.8291.1.S1_at	-0.0929632	0.0951033	0.483306	0.473622	0.514335	activin receptor IIb	acvr2b	NP_571285	NM_131210	0001501 // skeletal system development // inferred from mutant phenotype /// 0001755 // neural crest cell migration // inferred from mutant phenotype /// 0006468 // protein phosphorylation // inferred from electronic annotation /// 0007178 // transmembrane receptor protein serine/threonine kinase signaling pathway // inferred from electronic annotation /// 0030902 // hindbrain development // infe…	0016020 // membrane // inferred from electronic annotation	0004672 // protein kinase activity // inferred from electronic annotation /// 0004674 // protein serine/threonine kinase activity // inferred from electronic annotation /// 0004675 // transmembrane receptor protein serine/threonine kinase activity // inferred from electronic annotation /// 0004702 // receptor signaling protein serine/threonine kinase activity // inferred from electronic annotatio…	---	---
Dr.8291.1.S1_s_at	0.0282512	-0.086237	0.817731	0.487931	0.633147	activin receptor IIb	acvr2b	NP_571285	NM_131210	0001501 // skeletal system development // inferred from mutant phenotype /// 0001755 // neural crest cell migration // inferred from mutant phenotype /// 0006468 // protein phosphorylation // inferred from electronic annotation /// 0007178 // transmembrane receptor protein serine/threonine kinase signaling pathway // inferred from electronic annotation /// 0030902 // hindbrain development // infe…	0016020 // membrane // inferred from electronic annotation	0004672 // protein kinase activity // inferred from electronic annotation /// 0004674 // protein serine/threonine kinase activity // inferred from electronic annotation /// 0004675 // transmembrane receptor protein serine/threonine kinase activity // inferred from electronic annotation /// 0004702 // receptor signaling protein serine/threonine kinase activity // inferred from electronic annotatio…	---	---
Dr.8293.1.S1_at	-0.0453863	0.122216	0.536123	0.119933	0.190908	GATA-binding protein 6	gata6	NP_571632	NM_131557	0001889 // liver development // inferred from mutant phenotype /// 0003007 // heart morphogenesis // inferred from mutant phenotype /// 0006355 // regulation of transcription, DNA-dependent // inferred from electronic annotation /// 0030099 // myeloid cell differentiation // inferred from genetic interaction /// 0045941 // positive regulation of transcription // inferred from electronic annotatio…	0005634 // nucleus // inferred from electronic annotation	0003677 // DNA binding // inferred from electronic annotation /// 0003700 // sequence-specific DNA binding transcription factor activity // inferred from electronic annotation /// 0008270 // zinc ion binding // inferred from electronic annotation /// 0016563 // transcription activator activity // inferred from electronic annotation /// 0030528 // transcription regulator activity // inferred from …	---	---
Dr.10330.1.S1_at	0.0460768	0.168761	0.819463	0.412803	0.816349	cryptochrome 2b	cry2b	NP_571867	NM_131792	0006281 // DNA repair // inferred from electronic annotation	---	0003913 // DNA photolyase activity // inferred from electronic annotation /// 0016564 // transcription repressor activity // inferred from direct assay	---	---
Dr.8135.1.S1_at	0.000794411	-0.850039	0.998325	0.0492079	0.815759	proteasome activator subunit 1	psme1	NP_571450	NM_131375	---	0000502 // proteasome complex // inferred from electronic annotation /// 0008537 // proteasome activator complex // inferred from electronic annotation	---	---	---
Dr.278.1.S1_at	-0.208816	0.136178	0.0836251	0.23364	0.29498	empty spiracles homeobox 2	emx2	NP_571355	NM_131280	0006355 // regulation of transcription, DNA-dependent // inferred from electronic annotation /// 0007420 // brain development // inferred from expression pattern /// 0045449 // regulation of transcription // inferred from electronic annotation	0005634 // nucleus // inferred from electronic annotation	0003677 // DNA binding // inferred from electronic annotation /// 0003700 // sequence-specific DNA binding transcription factor activity // inferred from electronic annotation /// 0030528 // transcription regulator activity // inferred from electronic annotation /// 0043565 // sequence-specific DNA binding // inferred from electronic annotation	---	---
Dr.21068.1.S1_s_at	-0.0316706	0.0356112	0.718896	0.686033	0.562618	POU class 3 homeobox 3b	pou3f3b	NP_571177 /// NP_958855	NM_131102 /// NM_201447	0006350 // transcription // inferred from electronic annotation /// 0006355 // regulation of transcription, DNA-dependent // inferred from electronic annotation /// 0007275 // multicellular organismal development // inferred from electronic annotation /// 0045449 // regulation of transcription // inferred from electronic annotation	0005634 // nucleus // inferred from electronic annotation	0003677 // DNA binding // inferred from electronic annotation /// 0003700 // sequence-specific DNA binding transcription factor activity // inferred from electronic annotation /// 0030528 // transcription regulator activity // inferred from electronic annotation /// 0043565 // sequence-specific DNA binding // inferred from electronic annotation	---	---
Dr.12596.1.S1_at	-0.145848	-0.0445983	0.279728	0.732109	0.710363	claudin c	cldnc	NP_571839	NM_131764	---	0005886 // plasma membrane // inferred from electronic annotation /// 0005923 // tight junction // inferred from electronic annotation /// 0016020 // membrane // inferred from electronic annotation /// 0016021 // integral to membrane // inferred from electronic annotation /// 0030054 // cell junction // inferred from electronic annotation	0005198 // structural molecule activity // inferred from electronic annotation	---	ENSDARP00000002797 // span:7-29,80-102,123-145,160-182 // numtm:4
Dr.8280.1.S1_at	-0.0214601	0.0981336	0.791365	0.246317	0.741372	insulin-like growth factor 2 mRNA binding protein 3	igf2bp3	NP_571566	NM_131491	0006417 // regulation of translation // inferred from electronic annotation	0005634 // nucleus // inferred from electronic annotation /// 0005737 // cytoplasm // inferred from electronic annotation	0000166 // nucleotide binding // inferred from electronic annotation /// 0003676 // nucleic acid binding // inferred from electronic annotation /// 0003723 // RNA binding // inferred from electronic annotation /// 0003730 // mRNA 3'-UTR binding // inferred from sequence or structural similarity	---	---
Dr.8280.1.S2_at	0.00992656	0.196307	0.908871	0.0476904	0.776794	insulin-like growth factor 2 mRNA binding protein 3	igf2bp3	NP_571566	NM_131491	0006417 // regulation of translation // inferred from electronic annotation	0005634 // nucleus // inferred from electronic annotation /// 0005737 // cytoplasm // inferred from electronic annotation	0000166 // nucleotide binding // inferred from electronic annotation /// 0003676 // nucleic acid binding // inferred from electronic annotation /// 0003723 // RNA binding // inferred from electronic annotation /// 0003730 // mRNA 3'-UTR binding // inferred from sequence or structural similarity	---	---
[truncated: 15,058 more rows]

## Sheet: FvsM
Probe Set ID	Female / Male	Young / Old	p F vs M	p Y vs O	p Age by Gender	Gene Title	Gene Symbol
Dr.1411.1.S1_at	-0.314841	0.135874	0.0160296	0.225736	0.820431	hemoglobin alpha adult-1	hbaa1
Dr.25155.1.S1_s_at	-0.373598	0.0484562	0.0337763	0.748626	0.74485	ba1 globin /// ba1 globin, like /// ba2 globin	ba1 /// ba1l /// ba2
Dr.8153.1.S3_at	0.30893	-0.244638	0.0182032	0.0472417	0.279974	claudin g	cldng
Dr.11244.1.S1_at	0.062129	-0.0236559	0.0187537	0.295702	0.353561	glucose phosphate isomerase a	gpia
Dr.5513.1.S1_at	-0.23243	0.230857	0.00239194	0.00248876	0.47798	solute carrier family 3, member 2	slc3a2
Dr.450.1.S1_at	-0.321703	0.121353	0.00798764	0.22233	0.607004	carbonic anhydrase	cahz
[truncated: 903 more rows]

## Sheet: YvsO
Probe Set ID	Female / Male	Young / Old	p F vs M	p Y vs O	p Age by Gender	Gene Title	Gene Symbol
[truncated: 1,543 more rows]

[truncated: 2 more sheets: AbyG, Intersection]
