# Supplementary material for: Gene expression changes in aging Zebrafish (Danio rerio) brains are sexually dimorphic
Source: BMC Neurosci. 2014 Feb 18;15:29. doi: 10.1186/1471-2202-15-29 (PMC3937001; doi:10.1186/1471-2202-15-29)
Supplement: Additional file 3 — A complete list of the Gene Ontology analysis. For female vs. male comparison, 189 descriptions, their p-values, and the genes that were included in the description are given. For young vs. old comparison. 299 descriptions, their p-values, and the genes that were included in the description are given. [file 1471-2202-15-29-S3.xlsx]

## Sheet: Female vs Male
Selected ontology file : jar:file:/Users/ahmetrasit/.cytoscape/2.8/plugins/BiNGO-2.44/BiNGO.jar!/GO_Full
Selected annotation file : /Users/ahmetrasit/Desktop/Michelle Adams/Michelle Adams/gene_association.goa_zebrafish.txt
Discarded evidence codes :
Overrepresentation
Selected statistical test : Hypergeometric test
Selected correction : Benjamini & Hochberg False Discovery Rate (FDR) correction
Selected significance level : 0.05
Testing option : Use whole annotation as reference set
The selected cluster :
TGM2B	GSTT1A	WU:FJ39E03	ALDOCB	WU:FC44H08	SI:DKEY-1A7.2	VPS52	ZGC:100994	ATP1B2A	MED25	WU:FJ34A03	HNRPR	INTS2	ZGC:154042	ZGC:114060	MED22	OAZ2L	ZGC:65788	SI:DKEY-261H15.1	LOC100330160	ZGC:92204	LOC799483	SMOX	LOC557968	TBPL1	AUP1	LOC100334674	LOC799290	ATP1A1B	SOX19A	LOC556172	ZUFSP	WU:FB83F02	ERGIC2	LPCAT4	TMEM131	ERGIC3	JAM2A	TAGLN	GRIN1A	ZGC:153923	ZNHIT1	ABAT	WU:FJ12D05	HAPLN1B	SIP1	DOK1B	SI:CH211-107M4.1	BMP7B	WU:FK83A02
TMEM30A	PRAF2	VAC14	SI:CH211-197N10.2	MYO1C	LOC100333531	IDH3B	RPL23A	INHBAA	LOC100332843	WIPI1	RBMX	MMAA	SI:CH211-198J13.2	FABP1A	DSG2	ZIC4	SI:CH211-238E22.4	ZGC:64076	QDPRA	RHBDL2	PCOLCE2B	FABP2	PTRFB	PDCD4A	DDX51	SAT1	ZGC:56576	CHURC1	DEF	PRDX2	LOC570508	WU:FJ18F04	SEMA3AB	ZGC:100896	CLDNG	CDC42	SPRY2	PAFAH1B1A	PRMT2	FRMD6	ALAS2	LOC798291	RSPO1	SI:DKEY-7C18.24	HEY2	ZGC:77713	WU:FC83D12	CSF2RB	RASSF8B
LOC571003	MECR	WU:FB26F10	WU:FC11E07	SI:CH211-255L12.1	ZGC:111868	EPAS1B	CAB39L	DMBX1A	ZGC:110337	LDB1A	SYNGR2B	WU:FC67D01	SMC1AL	ZGC:110333	ZGC:113056	PPP6R3	LOC562049	SI:CH211-138H3.1	STAU2	FAM46C	SUMO2	SUMO1	CPLA2	ATP2A2A	ZGC:152760	UNK	LOC100333064	LOC100333707	BCKDHB	ID:IBD1072	NPSNL	LOC100332448	ITPR3	SI:CH211-281L24.1	TOP1L	SOD2	WU:FA56C09	MRPL24	LOC100150067	LOC100330611	PAPOLB	ANKRD49	PPP1R7	DIXDC1A	SOX21A	PYGL	SVIL	ZGC:194242	WU:FB34F12
No annotations were retrieved for the following entities:
RPP38	GSTT1A	WU:FJ39E03	ZGC:153290	WU:FC44H08	SI:CH211-216L23.2	WU:FK57F03	VPS52	ZGC:100994	WU:FJ34A03	ZGC:154042	SI:CH211-77G15.32	OAZ2L	LOC559878	LOC100330160	LOC799483	LOC565541	LOC557968	WU:FE01H05	LOC100334674	WU:FJ02D07	LOC799290	SI:CH211-207D6.2	LOC556172	WU:FB83F02	TMEM131	WU:FD36A11	WU:FC20G11	ZGC:175137	PDGFRL	ZGC:92772	WU:FJ12D05	ZGC:153923	WU:FK47B03	SIP1	WU:FK83A02	ZGC:55363	ZGC:85939	LOC799264	LOC100149508	///	LOC567465	ZGC:136471	ZGC:113842	LOC797322	SIAE	WU:FB79D05	LOC100149907	SI:DKEY-98F17.2	WU:FA04H02
GO-ID	p-value	corr p-value	x	n	X	N	Description	Genes in test set
7275	6.83e-22	9.54e-19	89	1605	503	28274	multicellular organismal development	SAT1|PRRX1A|CHURC1|SNCB|CX43|DEF|SI:CH211-119O8.5|HNRPR|ATP2B1A|NOG3|SEMA3AB|SPRY2|PAFAH1B1A|ALAS2|RSPO1|BA1L|HEY2|RASSF8B|SLC4A1|HHIP|TOP2B|OTOMP|TBPL1|FGF4|SFRP1A|IGFBP2A|SOX19A|PRKCI|FZD7B|NAV3|ATP6V1F|VEGFC|CCND1|DLA|EWSR1B|TAGLN|PAX3A|DLD|PDGFRA|HAPLN1B|FYNA|ENG2A|MECR|PLP1A|SI:CH211-255L12.1|ACHE|DMBX1A|POU3F3A|SIX3A|AND1|OCRL|SI:CH211-138H3.1|SKIB|SUMO2|NRARPA|SUMO1|CPLA2|HS6ST2|ATP2A2A|LE…
32502	9.72e-22	9.54e-19	92	1710	503	28274	developmental process	SAT1|PRRX1A|CHURC1|SNCB|CX43|DEF|SI:CH211-119O8.5|MED25|HNRPR|ATP2B1A|NOG3|SEMA3AB|SPRY2|PAFAH1B1A|ALAS2|RSPO1|BA1L|HEY2|RASSF8B|SLC4A1|HHIP|TOP2B|OTOMP|TBPL1|FGF4|SFRP1A|IGFBP2A|SOX19A|PRKCI|FZD7B|NAV3|ATP6V1F|VEGFC|CCND1|DLA|EWSR1B|TAGLN|PAX3A|DLD|PDGFRA|HAPLN1B|FYNA|ENG2A|MECR|PLP1A|SI:CH211-255L12.1|ACHE|DMBX1A|POU3F3A|SIX3A|AND1|LIN28A|OCRL|STAU2|SI:CH211-138H3.1|SKIB|SUMO2|NRARPA|SUMO1|CPLA…
48856	4.78e-21	3.13e-18	74	1189	503	28274	anatomical structure development	SAT1|CHURC1|SNCB|CX43|DEF|SI:CH211-119O8.5|MED25|HNRPR|ATP2B1A|NOG3|SEMA3AB|PAFAH1B1A|ALAS2|RSPO1|BA1L|HEY2|RASSF8B|SLC4A1|HHIP|TOP2B|OTOMP|FGF4|SFRP1A|IGFBP2A|SOX19A|PRKCI|FZD7B|NAV3|ATP6V1F|VEGFC|CCND1|DLA|EWSR1B|TAGLN|PAX3A|DLD|HAPLN1B|FYNA|ENG2A|MECR|PLP1A|ACHE|DMBX1A|SIX3A|AND1|LIN28A|OCRL|STAU2|NRARPA|CPLA2|HS6ST2|ATP2A2A|LEO1|ANGPTL2|TCF3|CRIM1|BA2|HSPA8|BA1|HBAA1|CD9B|PTENA|FLT4|UNC119B|I…
32501	2.73e-20	1.34e-17	93	1830	503	28274	multicellular organismal process	SAT1|PRRX1A|CHURC1|SNCB|CX43|DEF|SI:CH211-119O8.5|HNRPR|ATP2B1A|NOG3|SEMA3AB|SPRY2|PAFAH1B1A|ALAS2|RSPO1|BA1L|HEY2|RASSF8B|SLC4A1|HHIP|TOP2B|OTOMP|TBPL1|FGF4|IK|SFRP1A|IGFBP2A|SOX19A|PRKCI|FZD7B|NAV3|STX1B|ATP6V1F|VEGFC|CCND1|DLA|EWSR1B|TAGLN|PAX3A|DLD|PDGFRA|HAPLN1B|SI:DKEY-117N7.5|FYNA|ENG2A|MECR|PLP1A|SI:CH211-255L12.1|ACHE|DMBX1A|POU3F3A|SIX3A|AND1|OCRL|STAU2|SI:CH211-138H3.1|SKIB|SUMO2|NRARP…
48731	6.04e-20	2.37e-17	67	1037	503	28274	system development	SAT1|SNCB|CX43|DEF|SI:CH211-119O8.5|HNRPR|ATP2B1A|NOG3|SEMA3AB|PAFAH1B1A|ALAS2|RSPO1|HEY2|BA1L|RASSF8B|SLC4A1|TOP2B|OTOMP|SFRP1A|IGFBP2A|SOX19A|PRKCI|FZD7B|NAV3|ATP6V1F|VEGFC|CCND1|DLA|EWSR1B|TAGLN|PAX3A|DLD|HAPLN1B|FYNA|ENG2A|PLP1A|MECR|ACHE|DMBX1A|SIX3A|AND1|OCRL|NRARPA|CPLA2|HS6ST2|LEO1|ATP2A2A|ANGPTL2|TCF3|CRIM1|BA2|HSPA8|BA1|HBAA1|CD9B|PTENA|FLT4|UNC119B|INHBAA|SPARC|MSTNB|NOTCH2|ASCL1B|DIXD…
48513	6.56e-18	2.15e-15	59	901	503	28274	organ development	SAT1|CX43|DEF|ATP2B1A|SEMA3AB|NOG3|PAFAH1B1A|ALAS2|RSPO1|HEY2|BA1L|RASSF8B|SLC4A1|TOP2B|OTOMP|SFRP1A|IGFBP2A|PRKCI|FZD7B|NAV3|ATP6V1F|VEGFC|CCND1|DLA|TAGLN|PAX3A|DLD|HAPLN1B|FYNA|ENG2A|MECR|ACHE|DMBX1A|SIX3A|AND1|OCRL|NRARPA|CPLA2|HS6ST2|LEO1|ATP2A2A|TCF3|ANGPTL2|CRIM1|BA2|HSPA8|BA1|HBAA1|PTENA|FLT4|INHBAA|SPARC|MSTNB|NOTCH2|ASCL1B|DIXDC1A|ZIC4|COX5AA|PTRFB
8150	5.18e-14	1.45e-11	337	14317	503	28274	biological_process	TGM2B|ALDOCB|CADM4|SNCB|SI:DKEY-1A7.2|GPT2L|PSMC1B|MED25|HNRPR|INTS2|ZGC:114060|ZGC:65788|ZGC:92204|WU:FC20G06|NT5C3|INSIG1|NPSN|FOXO3B|TBPL1|ZGC:174906|PAN2|CUL1A|ZGC:136439|ZGC:112335|ATP1A1B|SOX19A|ZUFSP|LOC562139|NAV3|ERGIC2|ERGIC3|FARP2|VEGFC|PCF11|DLA|TAGLN|PAX3A|DLD|PDGFRA|ABAT|ZNHIT1|HAPLN1B|GCNT4|ENPP6|BMP7B|ZGC:66433|CHCHD1|FARS2|PFKFB1|RAB40C|PPT1|SIX3A|AND1|OCRL|TK2|ZGC:56719|TCTEX1D1…
30154	3.51e-11	8.6e-09	35	529	503	28274	cell differentiation	ACHE|DMBX1A|SNCB|CX43|SI:CH211-119O8.5|HNRPR|LIN28A|OCRL|ATP2B1A|SEMA3AB|NOG3|STAU2|NRARPA|PAFAH1B1A|ALAS2|HEY2|HS6ST2|LEO1|SLC4A1|TOP2B|TCF3|SOX19A|FLT4|PRKCI|FZD7B|NOTCH3|NOTCH2|DLA|ASCL1B|EWSR1B|DIXDC1A|PAX3A|DLD|COX5AA|ENG2A
48869	5.63e-11	1.23e-08	37	595	503	28274	cellular developmental process	ACHE|DMBX1A|SNCB|CX43|SI:CH211-119O8.5|HNRPR|LIN28A|OCRL|ATP2B1A|NOG3|SEMA3AB|STAU2|NRARPA|PAFAH1B1A|ALAS2|HEY2|HS6ST2|LEO1|SLC4A1|TOP2B|TCF3|FGF4|SOX19A|FLT4|PRKCI|UNC119B|FZD7B|NOTCH3|NOTCH2|DLA|ASCL1B|EWSR1B|DIXDC1A|PAX3A|DLD|COX5AA|ENG2A
7399	1.13e-09	2.22e-07	28	403	503	28274	nervous system development	ACHE|DMBX1A|SNCB|SI:CH211-119O8.5|HNRPR|SIX3A|OCRL|SEMA3AB|ATP2B1A|PAFAH1B1A|LEO1|TOP2B|TCF3|SFRP1A|SOX19A|PRKCI|UNC119B|FZD7B|DLA|ASCL1B|EWSR1B|DIXDC1A|PAX3A|ZIC4|DLD|COX5AA|PLP1A|ENG2A
44424	1.84e-09	3.29e-07	175	6556	503	28274	intracellular part	ZGC:77086|SNCB|PSMC1B|NDUFAB1|MED25|HNRPR|MED22|ZGC:114060|RUNX2A|ZGC:92880|ZBTB22B|NT5C3|BA1L|DYNLL2A|INSIG1|SETB|GNL2|FOXO3B|IMP4|TBPL1|SCAMP5|AUP1|CUL1A|MGC174761|ZGC:112335|SOX19A|APOA1BP|GABPA|FZD7B|NAV3|ERGIC2|ERGIC3|FARP2|DLA|CYGB1|PAX3A|DLD|SNRPB|FYNA|ENG2A|GCNT4|ACHE|POU3F3A|FARS2|ST8SIA1|SIX3A|ZGC:136263|LIN28A|ZGC:101897|SKIB|POC1BL|HNRNPK|PDHA1A|LEO1|RPS21|SLC30A9|TCF3|HECTD1|TMEM195|…
9653	3.22e-09	5.26e-07	37	689	503	28274	anatomical structure morphogenesis	SAT1|CHURC1|ACHE|CX43|DEF|HNRPR|OCRL|SEMA3AB|NRARPA|PAFAH1B1A|RSPO1|HEY2|HS6ST2|ATP2A2A|LEO1|RASSF8B|TOP2B|ANGPTL2|TCF3|CRIM1|HSPA8|FGF4|IGFBP2A|FLT4|PRKCI|UNC119B|INHBAA|FZD7B|SPARC|SALL1A|VEGFC|NOTCH2|CCND1|ASCL1B|DLD|HAPLN1B|FYNA
9888	1.51e-08	2.28e-06	26	397	503	28274	tissue development	ACHE|CX43|AND1|OCRL|SEMA3AB|NOG3|NRARPA|HEY2|RASSF8B|LEO1|ATP2A2A|HS6ST2|HSPA8|PTENA|PRKCI|INHBAA|FZD7B|SPARC|MSTNB|VEGFC|NOTCH2|DLA|PAX3A|DLD|FYNA|MECR
1944	1.78e-08	2.5e-06	16	154	503	28274	vasculature development	SAT1|SFRP1A|PTENA|IGFBP2A|FLT4|FZD7B|SEMA3AB|VEGFC|NOTCH2|NRARPA|RSPO1|HEY2|HS6ST2|HAPLN1B|ANGPTL2|CRIM1
9790	3.67e-08	4.81e-06	28	473	503	28274	embryonic development	CHURC1|CX43|OCRL|SUMO2|SUMO1|ALAS2|RASSF8B|LEO1|ATP2A2A|HS6ST2|SLC4A1|TCF3|CRIM1|TBPL1|SFRP1A|PRKCI|FZD7B|SPARC|SMAD1|SALL1A|DLA|ASCL1B|DIO2|DLD|COX5AA|FYNA|PTRFB|SI:CH211-255L12.1
15669	9.36e-08	1.14e-05	5	8	503	28274	gas transport	HBAA1|CAHZ|BA1L|BA2|BA1
5737	9.83e-08	1.14e-05	95	3111	503	28274	cytoplasm	SYPB|ZGC:77086|CPT2|COPS5|SNCB|PSMC1B|NDUFAB1|EIF3S10|ZGC:92090|CANX|ZGC:92880|PAFAH1B1A|ALAS2|RSPO1|GBAS|NT5C3|ZGC:101127|BA1L|INSIG1|RASSF8B|PPP1R14A|TBPL1|SCAMP5|AUP1|KDELR2|ANKS1B|SFRP1A|PRTFDC1|SLC25A4|ZGC:112335|TTC35|APOA1BP|PRKCI|FZD7B|NAV3|ERGIC2|FARP2|ERGIC3|DLA|CHGA|CYGB1|DLD|ZGC:152965|SH3GL1A|GPIA|KPNA3|FYNA|MECR|GLRX3|GCNT4|ACHE|SAMM50|NDUFB8|FARS2|ST8SIA1|ZGC:136263|LIN28A|TPM1|TUB…
22008	1.26e-07	1.38e-05	18	224	503	28274	neurogenesis	ACHE|DMBX1A|SNCB|PRKCI|SI:CH211-119O8.5|HNRPR|FZD7B|ATP2B1A|SEMA3AB|DLA|ASCL1B|EWSR1B|DIXDC1A|DLD|LEO1|COX5AA|TOP2B|TCF3
48699	2.07e-07	2.14e-05	17	207	503	28274	generation of neurons	ACHE|DMBX1A|SNCB|PRKCI|SI:CH211-119O8.5|HNRPR|FZD7B|ATP2B1A|SEMA3AB|DLA|ASCL1B|EWSR1B|DIXDC1A|DLD|COX5AA|TOP2B|TCF3
42221	2.51e-07	2.46e-05	16	186	503	28274	response to chemical stimulus	HBAA1|NT5C2L1|ACHE|ZGC:56280|APOBL|LIN28A|RBMX|PARK7|SI:DKEY-21K24.2|SOD2|CYGB1|ALAS2|DIO2|PDGFRA|NQO1|GPX1A
43231	5.1e-07	4.66e-05	119	4331	503	28274	intracellular membrane-bounded organelle	ZGC:77086|MED25|MED22|ZGC:114060|RUNX2A|ZBTB22B|INSIG1|SETB|FOXO3B|GNL2|TBPL1|AUP1|SCAMP5|MGC174761|SOX19A|APOA1BP|GABPA|NAV3|ERGIC2|ERGIC3|PAX3A|SNRPB|FYNA|ENG2A|GCNT4|ACHE|POU3F3A|ST8SIA1|SIX3A|ZGC:136263|LIN28A|SKIB|POC1BL|PDHA1A|LEO1|SLC30A9|TCF3|HECTD1|TMEM195|MAFF|VAC14|RBM4.1|ZBTB12.2|SMAD1|RBMX|VDAC1|RXRBA|SMURF2|POP7|DDX51|SYPB|MLL3A|PRRX1A|CPT2|COPS5|DEF|EZH2|ZGC:92090|CANX|ALAS2|WACA|R…
43227	5.23e-07	4.66e-05	119	4333	503	28274	membrane-bounded organelle	ZGC:77086|MED25|MED22|ZGC:114060|RUNX2A|ZBTB22B|INSIG1|SETB|FOXO3B|GNL2|TBPL1|AUP1|SCAMP5|MGC174761|SOX19A|APOA1BP|GABPA|NAV3|ERGIC2|ERGIC3|PAX3A|SNRPB|FYNA|ENG2A|GCNT4|ACHE|POU3F3A|ST8SIA1|SIX3A|ZGC:136263|LIN28A|SKIB|POC1BL|PDHA1A|LEO1|SLC30A9|TCF3|HECTD1|TMEM195|MAFF|VAC14|RBM4.1|ZBTB12.2|SMAD1|RBMX|VDAC1|RXRBA|SMURF2|POP7|DDX51|SYPB|MLL3A|PRRX1A|CPT2|COPS5|DEF|EZH2|ZGC:92090|CANX|ALAS2|WACA|R…
1568	1.1e-06	9.42e-05	13	137	503	28274	blood vessel development	SAT1|PTENA|IGFBP2A|FLT4|SEMA3AB|VEGFC|NRARPA|RSPO1|HEY2|HS6ST2|HAPLN1B|ANGPTL2|CRIM1
15671	1.44e-06	0.000118	4	6	503	28274	oxygen transport	HBAA1|BA1L|BA2|BA1
5344	1.8e-06	0.00014	6	22	503	28274	oxygen transporter activity	HBAA1|ZGC:92880|CYGB1|BA1L|BA2|BA1
43229	1.91e-06	0.00014	138	5362	503	28274	intracellular organelle	ZGC:77086|MED25|MED22|ZGC:114060|RUNX2A|ZBTB22B|DYNLL2A|INSIG1|SETB|GNL2|FOXO3B|TBPL1|SCAMP5|AUP1|MGC174761|ZGC:112335|SOX19A|APOA1BP|GABPA|NAV3|ERGIC2|ERGIC3|FARP2|PAX3A|SNRPB|FYNA|ENG2A|GCNT4|ACHE|POU3F3A|ST8SIA1|SIX3A|ZGC:136263|LIN28A|SKIB|POC1BL|PDHA1A|LEO1|RPS21|SLC30A9|TCF3|HECTD1|TMEM195|PFN2L|MAFF|VAC14|MYO1C|RBM4.1|IM:7143453|ZBTB12.2|RPL23A|SMAD1|RBMX|VDAC1|NEDD1|RXRBA|SMURF2|TMOD4|LMN…
43226	1.93e-06	0.00014	138	5363	503	28274	organelle	ZGC:77086|MED25|MED22|ZGC:114060|RUNX2A|ZBTB22B|DYNLL2A|INSIG1|SETB|GNL2|FOXO3B|TBPL1|SCAMP5|AUP1|MGC174761|ZGC:112335|SOX19A|APOA1BP|GABPA|NAV3|ERGIC2|ERGIC3|FARP2|PAX3A|SNRPB|FYNA|ENG2A|GCNT4|ACHE|POU3F3A|ST8SIA1|SIX3A|ZGC:136263|LIN28A|SKIB|POC1BL|PDHA1A|LEO1|RPS21|SLC30A9|TCF3|HECTD1|TMEM195|PFN2L|MAFF|VAC14|MYO1C|RBM4.1|IM:7143453|ZBTB12.2|RPL23A|SMAD1|RBMX|VDAC1|NEDD1|RXRBA|SMURF2|TMOD4|LMN…
7417	2.09e-06	0.000146	16	218	503	28274	central nervous system development	SFRP1A|DMBX1A|PRKCI|SIX3A|FZD7B|OCRL|PAFAH1B1A|DLA|ASCL1B|EWSR1B|DIXDC1A|ZIC4|DLD|COX5AA|TCF3|ENG2A
19825	3.15e-06	0.000214	6	24	503	28274	oxygen binding	HBAA1|ZGC:92880|CYGB1|BA1L|BA2|BA1
44444	4.11e-06	0.000266	61	1878	503	28274	cytoplasmic part	SYPB|ZGC:77086|CPT2|EIF3S10|ZGC:92090|CANX|ZGC:92880|PAFAH1B1A|ALAS2|RSPO1|GBAS|BA1L|INSIG1|ZGC:101127|AUP1|SCAMP5|KDELR2|SLC25A4|TTC35|APOA1BP|PRKCI|NAV3|ERGIC2|ERGIC3|CHGA|DLA|DLD|ZGC:152965|FYNA|MECR|GLRX3|GCNT4|ACHE|SAMM50|NDUFB8|ST8SIA1|LIN28A|TUBGCP3|POC1BL|CPLA2|SCG3|HSD17B3|RPS21|BA2|TMEM195|BA1|HBAA1|VAC14|ATP5F1|RPL23A|DLAT|ITPR3|PARK7|VDAC1|MRPL24|PSMG1|NEDD1|SYT11A|DIXDC1A|COX5AA|WU:F…
1525	4.2e-06	0.000266	10	89	503	28274	angiogenesis	SAT1|VEGFC|NRARPA|RSPO1|IGFBP2A|FLT4|HS6ST2|HAPLN1B|SEMA3AB|ANGPTL2
5833	4.53e-06	0.000278	5	15	503	28274	hemoglobin complex	HBAA1|ZGC:92880|BA1L|BA2|BA1
9987	5.62e-06	0.000334	176	7384	503	28274	cellular process	ZGC:77086|TGM2B|ALDOCB|SNCB|SI:DKEY-1A7.2|GPT2L|SI:CH211-119O8.5|MED25|HNRPR|ZGC:114060|NOG3|NT5C3|DYNLL2A|SETB|SLC4A1|FOXO3B|OTOMP|TBPL1|SCAMP5|PAN2|CUL1A|SI:DKEY-26M3.1|MGC174761|ZGC:112335|SOX19A|ATP1A1B|USP1|PKM2A|FZD7B|ERGIC2|ERGIC3|PCF11|DLA|PAX3A|DLD|ABAT|HAPLN1B|FYNA|VAMP1|ENG2A|GCNT4|ACHE|ELAC1|POU3F3A|FARS2|CLU|PFKFB1|ST8SIA1|PPT1|ZGC:136263|LIN28A|OCRL|TK2|NRARPA|PDHA1A|SELT2|LEO1|RPS2…
48646	6.88e-06	0.000397	17	267	503	28274	anatomical structure formation involved in morphogenesis	SAT1|ACHE|CHURC1|IGFBP2A|FLT4|PRKCI|SPARC|SEMA3AB|VEGFC|NRARPA|RSPO1|DLD|HS6ST2|HAPLN1B|TOP2B|ANGPTL2|CRIM1
8152	9.83e-06	0.000551	142	5726	503	28274	metabolic process	ZGC:77086|TGM2B|ALDOCB|SI:DKEY-1A7.2|GPT2L|PSMC1B|MED25|ZGC:114060|ZGC:65788|NT5C3|INSIG1|NPSN|FOXO3B|TBPL1|PAN2|CUL1A|SI:DKEY-26M3.1|MGC174761|ZGC:136439|SPTLC2|SOX19A|ATP1A1B|USP1|CTRB1|PKM2A|LOC562139|PAX3A|PRCP|ABAT|FYNA|GCNT4|ENPP6|ELAC1|ACHE|POU3F3A|FARS2|PFKFB1|ST8SIA1|PPT1|ZGC:136263|LIN28A|ZGC:136926|OCRL|TK2|NRARPA|PDHA1A|LEO1|TRY|LYSMD2|RPS21|SI:DKEY-31J3.9|SLC30A9|B4GALT7|TCF3|HECTD1|…
48514	1.11e-05	0.000607	11	121	503	28274	blood vessel morphogenesis	SAT1|VEGFC|NRARPA|RSPO1|IGFBP2A|FLT4|HEY2|HS6ST2|HAPLN1B|SEMA3AB|ANGPTL2
7389	1.61e-05	0.000852	16	256	503	28274	pattern specification process	CHURC1|IGF1|SMAD1|SEMA3AB|NOG3|SKIB|NRARPA|DLA|SOX21A|DLD|HS6ST2|RASSF8B|TCF3|ENG2A|CRIM1|FGF4
48568	1.89e-05	0.000976	12	152	503	28274	embryonic organ development	DLA|ALAS2|CX43|HS6ST2|LEO1|COX5AA|SPARC|SLC4A1|OCRL|PTRFB|TCF3|CRIM1
7420	1.97e-05	0.000992	13	178	503	28274	brain development	SFRP1A|DMBX1A|PRKCI|SIX3A|FZD7B|OCRL|PAFAH1B1A|DLA|ASCL1B|DIXDC1A|ZIC4|TCF3|ENG2A
5575	2.47e-05	0.00121	371	18462	503	28274	cellular_component	ALDOCB|CADM4|SNCB|GPT2L|PSMC1B|ATP1B2A|MED25|HNRPR|INTS2|ZGC:114060|MED22|RUNX2A|ZGC:65788|ZGC:92880|ZGC:92204|NT5C3|INSIG1|FOXO3B|TBPL1|ZGC:174906|AUP1|PAN2|CUL1A|STC2|ZGC:112335|ATP1A1B|SOX19A|APOA1BP|CD151L|NAV3|ZUFSP|ERGIC2|FARP2|ERGIC3|PCF11|VEGFC|DLA|PAX3A|GRIN1A|DLD|PDGFRA|ZNHIT1|ENPP6|GCNT4|BMP7B|ZGC:66433|FARS2|CHCHD1|PFKFB1|RAB40C|SIX3A|OCRL|TK2|ZGC:56719|TCTEX1D1|PDHA1A|KBTBD8|LEO1|ZGC…
31123	4.37e-05	0.00207	4	12	503	28274	RNA 3'-end processing	PAPOLB|ELAC1|LIN28A|RPS21
7423	4.42e-05	0.00207	14	220	503	28274	sensory organ development	SFRP1A|DMBX1A|PTENA|PRKCI|SPARC|ATP2B1A|ATP6V1F|CCND1|DLA|DIXDC1A|HS6ST2|TOP2B|TCF3|OTOMP
19222	5.29e-05	0.00242	39	1115	503	28274	regulation of metabolic process	SI:DKEY-223N17.3|ARFGAP2|ZGC:56576|EPAS1B|CHURC1|DMBX1A|EZH2|MED25|ZGC:114060|LIN28A|ZGC:136759|SKIB|NRARPA|WACA|HEY2|LEO1|RASSF8B|SLC30A9|TCF3|PPP1R14A|TBPL1|ATF7IP|MAFF|CCNK|IGFBP2A|PTENA|SOX19A|SUB1|SMAD1|RGS5A|RBMX|ZGC:64137|ATXN7L3|PARK7|CCND1|SOX21A|ZGC:110179|RXRBA|FYNA
30182	6.38e-05	0.00285	12	172	503	28274	neuron differentiation	DLA|ACHE|EWSR1B|SNCB|DLD|SI:CH211-119O8.5|HNRPR|COX5AA|FZD7B|TOP2B|ATP2B1A|SEMA3AB
31323	6.68e-05	0.00291	37	1047	503	28274	regulation of cellular metabolic process	SI:DKEY-223N17.3|ARFGAP2|ZGC:56576|EPAS1B|CHURC1|DMBX1A|EZH2|MED25|ZGC:114060|LIN28A|ZGC:136759|SKIB|NRARPA|WACA|HEY2|LEO1|RASSF8B|SLC30A9|TCF3|PPP1R14A|TBPL1|ATF7IP|MAFF|CCNK|IGFBP2A|SOX19A|SUB1|SMAD1|RGS5A|RBMX|ZGC:64137|ATXN7L3|CCND1|SOX21A|ZGC:110179|RXRBA|FYNA
30165	8.6e-05	0.00359	4	14	503	28274	PDZ domain binding	SFRP1A|PTENA|DLD|FZD7B
48546	8.6e-05	0.00359	4	14	503	28274	digestive tract morphogenesis	DEF|DLD|PRKCI|RASSF8B
48522	0.000111	0.00429	16	301	503	28274	positive regulation of cellular process	ZGC:56576|MAFF|CHURC1|ZGC:114060|RBMX|ATXN7L3|SALL1A|VEGFC|ASCL1B|WACA|RSPO1|DIXDC1A|ZGC:110179|LEO1|TCF3|SCAMP5
32774	0.000112	0.00429	31	836	503	28274	RNA biosynthetic process	SI:DKEY-223N17.3|ZGC:56576|EPAS1B|CHURC1|DMBX1A|POU3F3A|EZH2|MED25|NRARPA|WACA|HEY2|LEO1|POU3F2|FOXO3B|TCF3|SLC30A9|TBPL1|ATF7IP|FOXL1|MGC174761|SOX19A|SMAD1|POLR1B|RBMX|ATXN7L3|PAPOLB|ASCL1B|SOX21A|PAX3A|ZGC:110179|RXRBA
6350	0.000112	0.00429	31	836	503	28274	transcription	SI:DKEY-223N17.3|ZGC:56576|EPAS1B|CHURC1|DMBX1A|POU3F3A|EZH2|MED25|NRARPA|WACA|HEY2|LEO1|POU3F2|FOXO3B|TCF3|SLC30A9|TBPL1|ATF7IP|FOXL1|MGC174761|SOX19A|SMAD1|POLR1B|RBMX|ATXN7L3|PAPOLB|ASCL1B|SOX21A|PAX3A|ZGC:110179|RXRBA
6351	0.000112	0.00429	31	836	503	28274	transcription, DNA-dependent	SI:DKEY-223N17.3|ZGC:56576|EPAS1B|CHURC1|DMBX1A|POU3F3A|EZH2|MED25|NRARPA|WACA|HEY2|LEO1|POU3F2|FOXO3B|TCF3|SLC30A9|TBPL1|ATF7IP|FOXL1|MGC174761|SOX19A|SMAD1|POLR1B|RBMX|ATXN7L3|PAPOLB|ASCL1B|SOX21A|PAX3A|ZGC:110179|RXRBA
44238	0.000127	0.00478	127	5266	503	28274	primary metabolic process	TGM2B|ALDOCB|SI:DKEY-1A7.2|GPT2L|PSMC1B|MED25|ZGC:114060|ZGC:65788|NT5C3|INSIG1|NPSN|FOXO3B|TBPL1|PAN2|CUL1A|SI:DKEY-26M3.1|MGC174761|SOX19A|ATP1A1B|CTRB1|USP1|PKM2A|LOC562139|PAX3A|PRCP|ABAT|FYNA|GCNT4|ENPP6|ELAC1|ACHE|POU3F3A|FARS2|PFKFB1|ST8SIA1|PPT1|ZGC:136263|LIN28A|OCRL|TK2|NRARPA|PDHA1A|LEO1|TRY|RPS21|SI:DKEY-31J3.9|SLC30A9|B4GALT7|TCF3|HECTD1|TMEM195|LPL|RPL23A|AK4|SMAD1|RBMX|PPIH|ZGC:136…
48523	0.000145	0.00537	16	308	503	28274	negative regulation of cellular process	CHURC1|DMBX1A|PTENA|IGFBP2A|LIN28A|RBMX|ZGC:64137|NOG3|PARK7|SKIB|SOX21A|HEY2|RXRBA|HHIP|TCF3|KDM5C
60255	0.000156	0.00568	33	931	503	28274	regulation of macromolecule metabolic process	SI:DKEY-223N17.3|ZGC:56576|EPAS1B|CHURC1|DMBX1A|EZH2|MED25|ZGC:114060|LIN28A|SKIB|NRARPA|WACA|HEY2|LEO1|RASSF8B|SLC30A9|TCF3|TBPL1|ATF7IP|MAFF|CCNK|PTENA|SOX19A|SUB1|IGFBP2A|SMAD1|RBMX|ZGC:64137|ATXN7L3|PARK7|SOX21A|ZGC:110179|RXRBA
10556	0.000163	0.00581	30	815	503	28274	regulation of macromolecule biosynthetic process	SI:DKEY-223N17.3|ZGC:56576|EPAS1B|CHURC1|DMBX1A|EZH2|MED25|LIN28A|SKIB|NRARPA|WACA|HEY2|RASSF8B|LEO1|SLC30A9|TCF3|TBPL1|ATF7IP|MAFF|CCNK|SOX19A|SUB1|IGFBP2A|SMAD1|RBMX|ZGC:64137|ATXN7L3|SOX21A|ZGC:110179|RXRBA
44237	0.000175	0.00614	108	4361	503	28274	cellular metabolic process	TGM2B|ALDOCB|SI:DKEY-1A7.2|GPT2L|MED25|ZGC:114060|NT5C3|FOXO3B|TBPL1|PAN2|CUL1A|SI:DKEY-26M3.1|MGC174761|SOX19A|ATP1A1B|USP1|PKM2A|PAX3A|ABAT|FYNA|GCNT4|ELAC1|ACHE|POU3F3A|FARS2|PFKFB1|ST8SIA1|PPT1|ZGC:136263|OCRL|LIN28A|TK2|NRARPA|PDHA1A|LEO1|RPS21|TCF3|SLC30A9|SI:DKEY-31J3.9|TMEM195|HECTD1|IDH3B|RPL23A|DLAT|SMAD1|AK4|RBMX|PPIH|RXRBA|FPGS|POP7|DDX51|ZGC:56576|CHURC1|CPT2|EZH2|EIF3S10|ATP2B1A|CAN…
9056	0.000187	0.00645	26	668	503	28274	catabolic process	ENPP6|ACHE|ALDOCB|CPT2|ZGC:100832|GPT2L|PSMC1B|ZGC:114060|LIN28A|ZGC:65788|CPLA2|PDHA1A|ZGC:91985|LYSMD2|HECTD1|PAN2|CUL1A|USP1|PKM2A|IDH3B|RBMX|PARK7|PSMC2|GPIA|CUL4B|SI:CH211-255L12.1
50793	0.000199	0.00669	12	194	503	28274	regulation of developmental process	NOTCH3|MSTNB|NOTCH2|CHURC1|ASCL1B|DMBX1A|DIXDC1A|IGFBP2A|ATOH8|HHIP|LIN28A|NOG3
19842	0.000201	0.00669	11	166	503	28274	vitamin binding	DDC|ALAS2|SPTLC2|PYGL|GPT2L|ACCS|EGLN3|NDUFAB1|ILVBL|ABAT|ZGC:92607
5634	0.000207	0.00679	81	3076	503	28274	nucleus	MLL3A|PRRX1A|COPS5|DEF|EZH2|MED25|ZGC:114060|MED22|RUNX2A|WACA|ZBTB22B|ZGC:153425|HEY2|SETB|RASSF8B|SIX4.3|GNL2|FOXO3B|TOP2B|TBPL1|KDM5C|ATF7IP|IK|MGC174761|TTC35|SOX19A|GABPA|PRKCI|NAV3|POLR1B|CCND1|PAX3A|ZGC:110179|SNRPB|KPNA3|FYNA|ENG2A|SI:DKEY-223N17.3|EPAS1B|DMBX1A|POU3F3A|T54L|ZGC:110337|LDB1A|SMC1AL|SIX3A|ZGC:136263|LIN28A|SKIB|SUMO2|SUMO1|PRPF8|MUS81|ZGC:153892|LEO1|POU3F2|SLC30A9|TCF3|HE…
10468	0.000212	0.00681	31	867	503	28274	regulation of gene expression	SI:DKEY-223N17.3|ZGC:56576|EPAS1B|CHURC1|DMBX1A|EZH2|MED25|LIN28A|SKIB|NRARPA|WACA|HEY2|LEO1|RASSF8B|SLC30A9|TCF3|TBPL1|ATF7IP|MAFF|CCNK|PTENA|SOX19A|SUB1|SMAD1|RBMX|ZGC:64137|ATXN7L3|PARK7|SOX21A|ZGC:110179|RXRBA
45449	0.000222	0.00704	28	752	503	28274	regulation of transcription	SI:DKEY-223N17.3|ZGC:56576|EPAS1B|CHURC1|DMBX1A|EZH2|MED25|LIN28A|SKIB|NRARPA|WACA|HEY2|RASSF8B|LEO1|TCF3|SLC30A9|TBPL1|ATF7IP|MAFF|CCNK|SOX19A|SUB1|SMAD1|RBMX|ATXN7L3|SOX21A|ZGC:110179|RXRBA
31326	0.000227	0.00707	30	831	503	28274	regulation of cellular biosynthetic process	SI:DKEY-223N17.3|ZGC:56576|EPAS1B|CHURC1|DMBX1A|EZH2|MED25|LIN28A|SKIB|NRARPA|WACA|HEY2|RASSF8B|LEO1|SLC30A9|TCF3|TBPL1|ATF7IP|MAFF|CCNK|SOX19A|SUB1|IGFBP2A|SMAD1|RBMX|ZGC:64137|ATXN7L3|SOX21A|ZGC:110179|RXRBA
9889	0.000241	0.00733	30	834	503	28274	regulation of biosynthetic process	SI:DKEY-223N17.3|ZGC:56576|EPAS1B|CHURC1|DMBX1A|EZH2|MED25|LIN28A|SKIB|NRARPA|WACA|HEY2|RASSF8B|LEO1|SLC30A9|TCF3|TBPL1|ATF7IP|MAFF|CCNK|SOX19A|SUB1|IGFBP2A|SMAD1|RBMX|ZGC:64137|ATXN7L3|SOX21A|ZGC:110179|RXRBA
48840	0.000248	0.00733	4	18	503	28274	otolith development	PTENA|SPARC|ATP2B1A|OTOMP
43009	0.000252	0.00733	10	143	503	28274	chordate embryonic development	DLA|CHURC1|CX43|DLD|PRKCI|LEO1|SPARC|OCRL|TCF3|CRIM1
7219	0.000252	0.00733	6	50	503	28274	Notch signaling pathway	NOTCH3|NOTCH2|NRARPA|DLA|DLD|HEY2
6355	0.000256	0.00733	27	720	503	28274	regulation of transcription, DNA-dependent	SI:DKEY-223N17.3|ZGC:56576|EPAS1B|CHURC1|DMBX1A|EZH2|MED25|LIN28A|SKIB|NRARPA|WACA|HEY2|LEO1|TCF3|SLC30A9|TBPL1|ATF7IP|MAFF|CCNK|SOX19A|SUB1|SMAD1|RBMX|ATXN7L3|SOX21A|ZGC:110179|RXRBA
48468	0.000258	0.00733	14	260	503	28274	cell development	ACHE|HNRPR|FZD7B|OCRL|LIN28A|SEMA3AB|ATP2B1A|STAU2|DLA|NRARPA|EWSR1B|PAX3A|LEO1|TOP2B
10605	0.000268	0.00751	9	118	503	28274	negative regulation of macromolecule metabolic process	SKIB|DMBX1A|SOX21A|IGFBP2A|HEY2|RXRBA|LIN28A|ZGC:64137|RBMX
44428	0.000288	0.00796	22	537	503	28274	nuclear part	MAFF|MGC174761|COPS5|SOX19A|EZH2|SMAD1|NAV3|ZGC:114060|MED22|RBMX|ATXN7L3|TOP1L|TMEM48|ZGC:153425|ZGC:110179|PRPF8|LEO1|RASSF8B|GNL2|TOP2B|TCF3|DDX51
9792	0.000298	0.00812	10	146	503	28274	embryonic development ending in birth or egg hatching	DLA|CHURC1|CX43|DLD|PRKCI|LEO1|SPARC|OCRL|TCF3|CRIM1
9887	0.000304	0.00819	16	329	503	28274	organ morphogenesis	CX43|PRKCI|SPARC|OCRL|SEMA3AB|NOTCH2|CCND1|PAFAH1B1A|NRARPA|HS6ST2|LEO1|ATP2A2A|TOP2B|FYNA|TCF3|CRIM1
36	0.000316	0.00835	2	2	503	28274	acyl carrier activity	NDUFAB1|ZGC:92607
19219	0.000319	0.00835	31	888	503	28274	regulation of nucleobase, nucleoside, nucleotide and nucleic acid metabolic process	SI:DKEY-223N17.3|ZGC:56576|ARFGAP2|EPAS1B|CHURC1|DMBX1A|EZH2|MED25|LIN28A|SKIB|NRARPA|WACA|HEY2|LEO1|RASSF8B|SLC30A9|TCF3|TBPL1|ATF7IP|MAFF|CCNK|SOX19A|SUB1|IGFBP2A|SMAD1|RGS5A|RBMX|ATXN7L3|SOX21A|ZGC:110179|RXRBA
48519	0.00033	0.00844	17	365	503	28274	negative regulation of biological process	CHURC1|DMBX1A|PTENA|IGFBP2A|LIN28A|RBMX|ZGC:64137|NOG3|PARK7|MSTNB|SKIB|SOX21A|HEY2|RXRBA|HHIP|TCF3|KDM5C
51171	0.000331	0.00844	31	890	503	28274	regulation of nitrogen compound metabolic process	SI:DKEY-223N17.3|ZGC:56576|ARFGAP2|EPAS1B|CHURC1|DMBX1A|EZH2|MED25|LIN28A|SKIB|NRARPA|WACA|HEY2|LEO1|RASSF8B|SLC30A9|TCF3|TBPL1|ATF7IP|MAFF|CCNK|SOX19A|SUB1|IGFBP2A|SMAD1|RGS5A|RBMX|ATXN7L3|SOX21A|ZGC:110179|RXRBA
9892	0.000343	0.00844	9	122	503	28274	negative regulation of metabolic process	SKIB|DMBX1A|SOX21A|IGFBP2A|HEY2|RXRBA|LIN28A|ZGC:64137|RBMX
65007	0.000348	0.00844	92	3656	503	28274	biological regulation	ZGC:77086|ZGC:56576|CHURC1|CX43|EZH2|SI:CH211-119O8.5|MED25|HNRPR|ZGC:114060|NOG3|ZGC:136759|CDC42|SPRY2|ALAS2|WACA|RSPO1|ZGC:153425|HEY2|RASSF8B|SLC4A1|ATOH8|HHIP|TOP2B|OTOMP|PPP1R14A|TBPL1|KDM5C|ZGC:174906|SCAMP5|ODZ4|NET1|ATF7IP|KDELR2|CCNK|IGFBP2A|SOX19A|PRKCI|FZD7B|ZGC:63637|TMX2B|ECT2|FARP2|VEGFC|CCND1|ZGC:110179|DLD|FYNA|PLP1A|GRB10A|ARL4A|GLRX3|SI:DKEY-223N17.3|EPAS1B|ARFGAP2|ACHE|DMBX1A|…
45934	0.000348	0.00844	7	74	503	28274	negative regulation of nucleobase, nucleoside, nucleotide and nucleic acid metabolic process	SKIB|DMBX1A|SOX21A|IGFBP2A|HEY2|RXRBA|RBMX
51172	0.000348	0.00844	7	74	503	28274	negative regulation of nitrogen compound metabolic process	SKIB|DMBX1A|SOX21A|IGFBP2A|HEY2|RXRBA|RBMX
14032	0.000365	0.0086	5	35	503	28274	neural crest cell development	NRARPA|DLA|PAX3A|LEO1|OCRL
31324	0.000368	0.0086	8	98	503	28274	negative regulation of cellular metabolic process	SKIB|DMBX1A|SOX21A|IGFBP2A|HEY2|RXRBA|ZGC:64137|RBMX
6807	0.00037	0.0086	65	2382	503	28274	nitrogen compound metabolic process	ZGC:56576|CHURC1|SI:DKEY-1A7.2|GPT2L|EZH2|MED25|ATP2B1A|ZGC:65788|ALAS2|WACA|NT5C3|HEY2|FOXO3B|TOP2B|TBPL1|COX15|ATF7IP|DDC|SI:DKEY-26M3.1|MGC174761|PRTFDC1|ATP1A1B|SOX19A|POLR1B|NDUFA10|PAX3A|ZGC:110179|ABAT|SI:CH211-255L12.1|SI:DKEY-223N17.3|EPAS1B|ELAC1|ACHE|DMBX1A|POU3F3A|FARS2|SMC1AL|ZGC:136263|LIN28A|TK2|NRARPA|PRPF8|MUS81|LEO1|ATP2A2A|POU3F2|RPS21|SLC30A9|TCF3|FOXL1|ATP5F1|ATP1A3B|AK4|SMAD…
48037	0.000373	0.0086	17	369	503	28274	cofactor binding	DDC|CTBP1|ACADM|SPTLC2|ACCS|GPT2L|SUCLG1|IDH3B|ZGC:85777|ALAS2|PYGL|DLD|ABAT|ILVBL|HHIP|ACAD11|NDUFS2
80090	0.000377	0.0086	33	978	503	28274	regulation of primary metabolic process	SI:DKEY-223N17.3|ZGC:56576|ARFGAP2|EPAS1B|CHURC1|DMBX1A|EZH2|MED25|ZGC:114060|LIN28A|SKIB|NRARPA|WACA|HEY2|LEO1|RASSF8B|SLC30A9|TCF3|TBPL1|ATF7IP|MAFF|CCNK|SOX19A|SUB1|IGFBP2A|SMAD1|RGS5A|RBMX|ZGC:64137|ATXN7L3|SOX21A|ZGC:110179|RXRBA
48518	0.000384	0.00866	16	336	503	28274	positive regulation of biological process	ZGC:56576|MAFF|CHURC1|ZGC:114060|RBMX|ATXN7L3|SALL1A|VEGFC|ASCL1B|WACA|RSPO1|DIXDC1A|ZGC:110179|LEO1|TCF3|SCAMP5
6139	0.0004	0.00883	58	2068	503	28274	nucleobase, nucleoside, nucleotide and nucleic acid metabolic process	ZGC:56576|CHURC1|SI:DKEY-1A7.2|EZH2|MED25|ATP2B1A|WACA|NT5C3|HEY2|FOXO3B|TOP2B|TBPL1|ATF7IP|SI:DKEY-26M3.1|MGC174761|PRTFDC1|ATP1A1B|SOX19A|POLR1B|NDUFA10|PAX3A|ZGC:110179|SI:CH211-255L12.1|SI:DKEY-223N17.3|EPAS1B|ELAC1|DMBX1A|POU3F3A|FARS2|SMC1AL|ZGC:136263|LIN28A|TK2|NRARPA|PRPF8|MUS81|LEO1|ATP2A2A|POU3F2|RPS21|TCF3|SLC30A9|FOXL1|ATP5F1|ATP1A3B|AK4|SMAD1|RBMX|ATXN7L3|TOP1L|SMC4|PAPOLB|ASCL1B|SO…
51252	0.000401	0.00883	27	741	503	28274	regulation of RNA metabolic process	SI:DKEY-223N17.3|ZGC:56576|EPAS1B|CHURC1|DMBX1A|EZH2|MED25|LIN28A|SKIB|NRARPA|WACA|HEY2|LEO1|TCF3|SLC30A9|TBPL1|ATF7IP|MAFF|CCNK|SOX19A|SUB1|SMAD1|RBMX|ATXN7L3|SOX21A|ZGC:110179|RXRBA
34641	0.000498	0.0109	63	2316	503	28274	cellular nitrogen compound metabolic process	ZGC:56576|CHURC1|SI:DKEY-1A7.2|GPT2L|EZH2|MED25|ATP2B1A|ALAS2|WACA|NT5C3|HEY2|FOXO3B|TOP2B|TBPL1|COX15|ATF7IP|DDC|SI:DKEY-26M3.1|MGC174761|PRTFDC1|ATP1A1B|SOX19A|POLR1B|NDUFA10|PAX3A|ZGC:110179|SI:CH211-255L12.1|SI:DKEY-223N17.3|EPAS1B|ELAC1|ACHE|DMBX1A|POU3F3A|FARS2|SMC1AL|ZGC:136263|LIN28A|TK2|NRARPA|PRPF8|MUS81|LEO1|ATP2A2A|POU3F2|RPS21|SLC30A9|TCF3|FOXL1|ATP5F1|ATP1A3B|AK4|SMAD1|RBMX|ATXN7L3|…
45893	0.000515	0.011	8	103	503	28274	positive regulation of transcription, DNA-dependent	MAFF|ZGC:56576|CHURC1|WACA|ZGC:110179|LEO1|RBMX|ATXN7L3
45941	0.000515	0.011	8	103	503	28274	positive regulation of transcription	MAFF|ZGC:56576|CHURC1|WACA|ZGC:110179|LEO1|RBMX|ATXN7L3
9058	0.000565	0.0119	60	2189	503	28274	biosynthetic process	ZGC:56576|CHURC1|GPT2L|EZH2|MED25|EIF3S10|ATP2B1A|ALAS2|WACA|HEY2|FOXO3B|TOP2B|TBPL1|COX15|ATF7IP|MGC174761|PRTFDC1|ZGC:136439|SPTLC2|ATP1A1B|SOX19A|POLR1B|PAX3A|ZGC:110179|GPIA|MECR|SI:DKEY-223N17.3|GCNT4|EPAS1B|DMBX1A|POU3F3A|HSD3B7|FARS2|ST8SIA1|ZGC:136926|NRARPA|LEO1|ATP2A2A|POU3F2|HSD17B3|RPS21|SLC30A9|TCF3|TMEM195|FOXL1|ATP5F1|RPL23A|ATP1A3B|AK4|SMAD1|RBMX|ATXN7L3|TOP1L|MRPL24|PAPOLB|ASCL1B…
51179	0.000666	0.0139	48	1659	503	28274	localization	CHURC1|CPT2|ZGC:153503|SLC38A7|SI:CH211-221P4.4|RAB40C|ZGC:92090|OCRL|ATP2B1A|STAU2|NRARPA|UEVLD|PAFAH1B1A|MTCH2|BA1L|SLC4A1|SLC30A9|OTOMP|BA2|SCAMP5|BA1|HBAA1|ZGC:162641|KDELR2|SLC25A4|IM:7143453|CAHZ|PRKCI|SLY1|ATP5F1|UNC119B|ZGC:63637|STX1B|ATP6V0CA|ZGC:66385|ERGIC2|ERGIC3|ATP6V1F|PCF11|NEDD1|TMEM48|SLC25A44B|PAX3A|RAB22A|TOM1|ATP5A1|KPNA3|VAMP1
14033	0.000688	0.0142	5	40	503	28274	neural crest cell differentiation	NRARPA|DLA|PAX3A|LEO1|OCRL
10558	0.000701	0.0142	7	83	503	28274	negative regulation of macromolecule biosynthetic process	SKIB|DMBX1A|SOX21A|IGFBP2A|HEY2|RXRBA|ZGC:64137
31327	0.000701	0.0142	7	83	503	28274	negative regulation of cellular biosynthetic process	SKIB|DMBX1A|SOX21A|IGFBP2A|HEY2|RXRBA|ZGC:64137
9890	0.000753	0.0151	7	84	503	28274	negative regulation of biosynthetic process	SKIB|DMBX1A|SOX21A|IGFBP2A|HEY2|RXRBA|ZGC:64137
48010	0.000793	0.0154	4	24	503	28274	vascular endothelial growth factor receptor signaling pathway	VEGFC|RSPO1|FLT4|PDGFRA
30901	0.000793	0.0154	4	24	503	28274	midbrain development	DLA|DMBX1A|ENG2A|TCF3
16070	0.000794	0.0154	40	1320	503	28274	RNA metabolic process	SI:DKEY-223N17.3|EPAS1B|ZGC:56576|ELAC1|CHURC1|DMBX1A|POU3F3A|SI:DKEY-1A7.2|FARS2|EZH2|MED25|LIN28A|NRARPA|WACA|PRPF8|HEY2|LEO1|POU3F2|RPS21|FOXO3B|SLC30A9|TCF3|TBPL1|ATF7IP|FOXL1|MGC174761|SOX19A|SMAD1|POLR1B|RBMX|ATXN7L3|PAPOLB|ASCL1B|SOX21A|PAX3A|ZGC:110179|RXRBA|POP7|SI:CH211-255L12.1|DDX51
51254	0.000846	0.0163	8	111	503	28274	positive regulation of RNA metabolic process	MAFF|ZGC:56576|CHURC1|WACA|ZGC:110179|LEO1|RBMX|ATXN7L3
10628	0.000897	0.0169	8	112	503	28274	positive regulation of gene expression	MAFF|ZGC:56576|CHURC1|WACA|ZGC:110179|LEO1|RBMX|ATXN7L3
10557	0.000897	0.0169	8	112	503	28274	positive regulation of macromolecule biosynthetic process	MAFF|ZGC:56576|CHURC1|WACA|ZGC:110179|LEO1|RBMX|ATXN7L3
48066	0.000931	0.0172	4	25	503	28274	developmental pigmentation	NRARPA|DIO2|PAX3A|LEO1
43628	0.000936	0.0172	2	3	503	28274	ncRNA 3'-end processing	ELAC1|RPS21
50936	0.000936	0.0172	2	3	503	28274	xanthophore differentiation	PAX3A|LEO1
43473	0.000963	0.0172	5	43	503	28274	pigmentation	NRARPA|DIO2|PAX3A|LEO1|OCRL
44445	0.000964	0.0172	6	64	503	28274	cytosolic part	HBAA1|ZGC:92880|BA1L|RPS21|BA2|BA1
6754	0.000964	0.0172	6	64	503	28274	ATP biosynthetic process	ATP1A1B|ATP5F1|ATP2A2A|ATP1A3B|ATP5A1|ATP2B1A
48598	0.000972	0.0172	13	264	503	28274	embryonic morphogenesis	CHURC1|CX43|PRKCI|SPARC|OCRL|SALL1A|LEO1|RASSF8B|ATP2A2A|HS6ST2|FYNA|TCF3|CRIM1
51253	0.00105	0.0183	6	65	503	28274	negative regulation of RNA metabolic process	SKIB|DMBX1A|SOX21A|HEY2|RXRBA|RBMX
3682	0.00107	0.0186	5	44	503	28274	chromatin binding	WACA|RASSF8B|TOP2B|RBMX|TCF3
1569	0.00109	0.0188	3	12	503	28274	patterning of blood vessels	NRARPA|HS6ST2|SEMA3AB
40007	0.00114	0.0192	9	144	503	28274	growth	MSTNB|NOTCH2|BMP7B|CX43|IGFBP2A|DEF|HNRPR|INHBAA|HSPA8
10604	0.00114	0.0192	9	144	503	28274	positive regulation of macromolecule metabolic process	MAFF|ZGC:56576|CHURC1|WACA|ZGC:110179|LEO1|ZGC:114060|RBMX|ATXN7L3
14031	0.00119	0.0197	5	45	503	28274	mesenchymal cell development	NRARPA|DLA|PAX3A|LEO1|OCRL
9891	0.00119	0.0197	8	117	503	28274	positive regulation of biosynthetic process	MAFF|ZGC:56576|CHURC1|WACA|ZGC:110179|LEO1|RBMX|ATXN7L3
31328	0.00119	0.0197	8	117	503	28274	positive regulation of cellular biosynthetic process	MAFF|ZGC:56576|CHURC1|WACA|ZGC:110179|LEO1|RBMX|ATXN7L3
46034	0.00123	0.0201	6	67	503	28274	ATP metabolic process	ATP1A1B|ATP5F1|ATP2A2A|ATP1A3B|ATP5A1|ATP2B1A
31325	0.00125	0.0203	9	146	503	28274	positive regulation of cellular metabolic process	MAFF|ZGC:56576|CHURC1|WACA|ZGC:110179|LEO1|ZGC:114060|RBMX|ATXN7L3
16491	0.00132	0.0212	36	1182	503	28274	oxidoreductase activity	GLRX3|ZGC:77086|BCMO1|NDUFB8|HSD3B7|ZGC:103654|ADH5|EGLN3|PRDX2|SI:DKEY-53P21.1|UEVLD|PDHA1A|HSD17B3|SMOX|HHIP|NDUFS2|GPX1A|KDM5C|TMEM195|COX15|CTBP1|PTGR1|ACADM|ZGC:56280|ZGC:92630|IDH3B|ZGC:85777|NDUFA12|SOD2|DIO2|DLD|SI:DKEY-221H15.1|QDPRA|COX5AA|ACAD11|MECR
45935	0.00133	0.0212	8	119	503	28274	positive regulation of nucleobase, nucleoside, nucleotide and nucleic acid metabolic process	MAFF|ZGC:56576|CHURC1|WACA|ZGC:110179|LEO1|RBMX|ATXN7L3
1945	0.0014	0.022	3	13	503	28274	lymph vessel development	NOTCH2|VEGFC|FLT4
51173	0.0014	0.022	8	120	503	28274	positive regulation of nitrogen compound metabolic process	MAFF|ZGC:56576|CHURC1|WACA|ZGC:110179|LEO1|RBMX|ATXN7L3
70279	0.00146	0.0226	7	94	503	28274	vitamin B6 binding	DDC|ALAS2|SPTLC2|PYGL|GPT2L|ACCS|ABAT
30170	0.00146	0.0226	7	94	503	28274	pyridoxal phosphate binding	DDC|ALAS2|SPTLC2|PYGL|GPT2L|ACCS|ABAT
30097	0.00155	0.0238	7	95	503	28274	hemopoiesis	HBAA1|ALAS2|CX43|BA1L|SLC4A1|BA2|BA1
51234	0.00157	0.0239	43	1503	503	28274	establishment of localization	CPT2|ZGC:153503|SLC38A7|SI:CH211-221P4.4|RAB40C|ZGC:92090|ATP2B1A|STAU2|UEVLD|PAFAH1B1A|MTCH2|BA1L|SLC4A1|SLC30A9|OTOMP|BA2|SCAMP5|BA1|HBAA1|ZGC:162641|KDELR2|SLC25A4|IM:7143453|CAHZ|PRKCI|SLY1|ATP5F1|UNC119B|ZGC:63637|STX1B|ATP6V0CA|ZGC:66385|ERGIC2|ERGIC3|ATP6V1F|PCF11|TMEM48|SLC25A44B|RAB22A|TOM1|ATP5A1|KPNA3|VAMP1
48762	0.00159	0.0241	5	48	503	28274	mesenchymal cell differentiation	NRARPA|DLA|PAX3A|LEO1|OCRL
6357	0.00166	0.0247	6	71	503	28274	regulation of transcription from RNA polymerase II promoter	SKIB|ZGC:56576|SOX21A|LEO1|RBMX|TCF3
33333	0.00166	0.0247	6	71	503	28274	fin development	CX43|AND1|INHBAA|HHIP|HSPA8|SALL1A
8283	0.00175	0.0255	5	49	503	28274	cell proliferation	NRARPA|CX43|ZIC4|PRKCI|TCF3
1501	0.00175	0.0255	7	97	503	28274	skeletal system development	NOTCH2|CX43|LEO1|AND1|SPARC|OCRL|NOG3
42625	0.00175	0.0255	7	97	503	28274	ATPase activity, coupled to transmembrane movement of ions	ATP1A1B|ATP1B2A|ATP2A2A|ATP1A3B|ATP5A1|ATP2B1A|ATP6V1F
1654	0.00181	0.026	9	154	503	28274	eye development	SFRP1A|CCND1|DMBX1A|DIXDC1A|PRKCI|HS6ST2|TOP2B|TCF3|ATP6V1F
44446	0.00185	0.026	55	2066	503	28274	intracellular organelle part	CPT2|COPS5|EZH2|ZGC:114060|MED22|ZGC:92090|PAFAH1B1A|ALAS2|ZGC:153425|DYNLL2A|INSIG1|ZGC:101127|RASSF8B|TOP2B|GNL2|AUP1|SCAMP5|KDELR2|MGC174761|ZGC:112335|SLC25A4|SOX19A|NAV3|ERGIC2|ERGIC3|ZGC:110179|GCNT4|ACHE|SAMM50|NDUFB8|ST8SIA1|ZGC:136263|STAU2|TUBGCP3|PRPF8|SCG3|LEO1|RPS21|TCF3|TMEM195|MAFF|VAC14|MYO1C|ATP5F1|SMAD1|RBMX|ATXN7L3|TOP1L|VDAC1|NEDD1|TMEM48|COX5AA|WU:FE23C11|LMNL3|DDX51
48635	0.00185	0.026	2	4	503	28274	negative regulation of muscle organ development	MSTNB|HHIP
46839	0.00185	0.026	2	4	503	28274	phospholipid dephosphorylation	PTENA|OCRL
46856	0.00185	0.026	2	4	503	28274	phosphoinositide dephosphorylation	PTENA|OCRL
9893	0.00189	0.0264	9	155	503	28274	positive regulation of metabolic process	MAFF|ZGC:56576|CHURC1|WACA|ZGC:110179|LEO1|ZGC:114060|RBMX|ATXN7L3
60485	0.00191	0.0265	5	50	503	28274	mesenchyme development	NRARPA|DLA|PAX3A|LEO1|OCRL
48562	0.00197	0.0271	7	99	503	28274	embryonic organ morphogenesis	CX43|HS6ST2|LEO1|SPARC|OCRL|TCF3|CRIM1
44422	0.00201	0.0274	55	2074	503	28274	organelle part	CPT2|COPS5|EZH2|ZGC:114060|MED22|ZGC:92090|PAFAH1B1A|ALAS2|ZGC:153425|DYNLL2A|INSIG1|ZGC:101127|RASSF8B|TOP2B|GNL2|AUP1|SCAMP5|KDELR2|MGC174761|ZGC:112335|SLC25A4|SOX19A|NAV3|ERGIC2|ERGIC3|ZGC:110179|GCNT4|ACHE|SAMM50|NDUFB8|ST8SIA1|ZGC:136263|STAU2|TUBGCP3|PRPF8|SCG3|LEO1|RPS21|TCF3|TMEM195|MAFF|VAC14|MYO1C|ATP5F1|SMAD1|RBMX|ATXN7L3|TOP1L|VDAC1|NEDD1|TMEM48|COX5AA|WU:FE23C11|LMNL3|DDX51
50789	0.0021	0.0281	83	3424	503	28274	regulation of biological process	ZGC:77086|ZGC:56576|CHURC1|CX43|EZH2|SI:CH211-119O8.5|MED25|ZGC:114060|NOG3|ZGC:136759|CDC42|SPRY2|WACA|RSPO1|ZGC:153425|HEY2|RASSF8B|ATOH8|HHIP|TOP2B|PPP1R14A|TBPL1|KDM5C|ZGC:174906|SCAMP5|ODZ4|NET1|ATF7IP|CCNK|IGFBP2A|SOX19A|PRKCI|FZD7B|ZGC:63637|TMX2B|ECT2|FARP2|VEGFC|CCND1|ZGC:110179|DLD|FYNA|GRB10A|ARL4A|GLRX3|SI:DKEY-223N17.3|EPAS1B|ARFGAP2|DMBX1A|SPOCK3|RAB40C|LIN28A|OCRL|SKIB|NRARPA|SELT2…
6810	0.00211	0.0281	42	1482	503	28274	transport	CPT2|ZGC:153503|SLC38A7|SI:CH211-221P4.4|RAB40C|ZGC:92090|ATP2B1A|STAU2|UEVLD|PAFAH1B1A|MTCH2|BA1L|SLC4A1|SLC30A9|OTOMP|BA2|SCAMP5|BA1|HBAA1|ZGC:162641|KDELR2|SLC25A4|IM:7143453|CAHZ|SLY1|ATP5F1|UNC119B|ZGC:63637|STX1B|ATP6V0CA|ZGC:66385|ERGIC2|ERGIC3|ATP6V1F|PCF11|TMEM48|SLC25A44B|RAB22A|TOM1|ATP5A1|KPNA3|VAMP1
35295	0.00211	0.0281	8	128	503	28274	tube development	NRARPA|CX43|PRKCI|HS6ST2|ATP2A2A|SPARC|MECR|SEMA3AB
90304	0.00212	0.0281	47	1709	503	28274	nucleic acid metabolic process	SI:DKEY-223N17.3|EPAS1B|ZGC:56576|ELAC1|CHURC1|DMBX1A|POU3F3A|SI:DKEY-1A7.2|FARS2|SMC1AL|EZH2|MED25|ZGC:136263|LIN28A|NRARPA|WACA|PRPF8|HEY2|MUS81|LEO1|POU3F2|TOP2B|RPS21|FOXO3B|SLC30A9|TCF3|TBPL1|ATF7IP|SI:DKEY-26M3.1|FOXL1|MGC174761|SOX19A|POLR1B|SMAD1|RBMX|ATXN7L3|TOP1L|SMC4|PAPOLB|ASCL1B|SOX21A|PAX3A|ZGC:110179|RXRBA|POP7|SI:CH211-255L12.1|DDX51
48534	0.00221	0.0291	7	101	503	28274	hemopoietic or lymphoid organ development	HBAA1|ALAS2|CX43|BA1L|SLC4A1|BA2|BA1
22402	0.00225	0.0295	9	159	503	28274	cell cycle process	PAFAH1B1A|CCND1|EWSR1B|ZGC:153425|SMC1AL|PRKCI|ZGC:114060|TOP2B|SMC4
65008	0.00229	0.0298	17	436	503	28274	regulation of biological quality	GLRX3|KDELR2|ZGC:77086|ACHE|PTENA|HNRPR|TMX2B|PARK7|ALAS2|DIO2|DLD|SELT2|HSD17B3|SLC4A1|FYNA|PLP1A|OTOMP
5829	0.00235	0.0303	9	160	503	28274	cytosol	HBAA1|ZGC:92880|RSPO1|BA1L|PRKCI|FYNA|RPS21|BA2|BA1
60070	0.0024	0.0306	4	32	503	28274	canonical Wnt receptor signaling pathway	SFRP1A|DIXDC1A|FZD7B|TCF3
48565	0.0024	0.0306	4	32	503	28274	digestive tract development	DEF|DLD|PRKCI|RASSF8B
287	0.00245	0.031	9	161	503	28274	magnesium ion binding	PP2CA2|PPM1AA|PPM1BA|PTENA|FARS2|NT5C3|PKM2A|IDH3B|ILVBL
3729	0.00264	0.033	3	16	503	28274	mRNA binding	HNRPR|RBMX|PARK7
44249	0.00265	0.033	54	2054	503	28274	cellular biosynthetic process	ZGC:56576|CHURC1|EZH2|MED25|EIF3S10|ATP2B1A|ALAS2|WACA|HEY2|FOXO3B|TOP2B|TBPL1|COX15|ATF7IP|MGC174761|PRTFDC1|ATP1A1B|SOX19A|POLR1B|PAX3A|ZGC:110179|GPIA|MECR|SI:DKEY-223N17.3|GCNT4|EPAS1B|DMBX1A|POU3F3A|FARS2|ST8SIA1|NRARPA|LEO1|ATP2A2A|POU3F2|HSD17B3|RPS21|TCF3|SLC30A9|TMEM195|FOXL1|ATP5F1|RPL23A|ATP1A3B|SMAD1|AK4|RBMX|ATXN7L3|TOP1L|MRPL24|PAPOLB|ASCL1B|SOX21A|RXRBA|ATP5A1
70013	0.00268	0.033	16	405	503	28274	intracellular organelle lumen	MAFF|ACHE|MGC174761|SOX19A|EZH2|MED22|SMAD1|ATXN7L3|TOP1L|ALAS2|ZGC:110179|LEO1|RASSF8B|GNL2|TCF3|DDX51
48736	0.00268	0.033	6	78	503	28274	appendage development	CX43|AND1|INHBAA|HHIP|HSPA8|SALL1A
7059	0.00269	0.033	4	33	503	28274	chromosome segregation	SMC1AL|TOP2B|TOP1L|SMC4
22890	0.00274	0.0332	12	262	503	28274	inorganic cation transmembrane transporter activity	ATP1A1B|ZGC:103663|ATP5F1|ATP1B2A|ATP2A2A|COX5AA|ATP1A3B|ATP5A1|ATP2B1A|SLC30A9|ATP6V0CA|ATP6V1F
43233	0.00274	0.0332	16	406	503	28274	organelle lumen	MAFF|ACHE|MGC174761|SOX19A|EZH2|MED22|SMAD1|ATXN7L3|TOP1L|ALAS2|ZGC:110179|LEO1|RASSF8B|GNL2|TCF3|DDX51
2520	0.00275	0.0332	7	105	503	28274	immune system development	HBAA1|ALAS2|CX43|BA1L|SLC4A1|BA2|BA1
10033	0.00292	0.035	5	55	503	28274	response to organic substance	ACHE|DIO2|LIN28A|RBMX|SOD2
34593	0.00305	0.0363	2	5	503	28274	phosphatidylinositol bisphosphate phosphatase activity	PTENA|OCRL
48754	0.00316	0.0371	3	17	503	28274	branching morphogenesis of a tube	NRARPA|HS6ST2|SEMA3AB
50931	0.00316	0.0371	3	17	503	28274	pigment cell differentiation	NRARPA|PAX3A|LEO1
9057	0.00317	0.0371	13	302	503	28274	macromolecule catabolic process	PAN2|CUL1A|ZGC:100832|USP1|PSMC1B|ZGC:114060|LIN28A|RBMX|ZGC:65788|PSMC2|CUL4B|SI:CH211-255L12.1|HECTD1
48705	0.00335	0.0389	4	35	503	28274	skeletal system morphogenesis	NOTCH2|CX43|LEO1|OCRL
10467	0.00338	0.039	41	1476	503	28274	gene expression	SI:DKEY-223N17.3|EPAS1B|ZGC:56576|ELAC1|CHURC1|DMBX1A|POU3F3A|FARS2|EZH2|EIF3S10|MED25|LIN28A|NRARPA|WACA|PRPF8|HEY2|LEO1|POU3F2|RPS21|FOXO3B|SLC30A9|TCF3|TBPL1|ATF7IP|FOXL1|MGC174761|SOX19A|RPL23A|POLR1B|SMAD1|RBMX|ATXN7L3|MRPL24|PAPOLB|ASCL1B|SOX21A|PAX3A|ZGC:110179|RXRBA|POP7|DDX51
61138	0.00374	0.043	3	18	503	28274	morphogenesis of a branching epithelium	NRARPA|HS6ST2|SEMA3AB
31090	0.0038	0.0434	23	699	503	28274	organelle membrane	GCNT4|KDELR2|CPT2|VAC14|SLC25A4|SAMM50|NDUFB8|ST8SIA1|ATP5F1|NAV3|ZGC:92090|ERGIC2|ERGIC3|VDAC1|TMEM48|ALAS2|ZGC:101127|INSIG1|SCG3|COX5AA|TMEM195|SCAMP5|AUP1
6928	0.00395	0.0448	9	173	503	28274	cellular component movement	NRARPA|CHURC1|PAX3A|PRKCI|HNRPR|TOP2B|OCRL|SEMA3AB|STAU2
31974	0.00398	0.045	16	422	503	28274	membrane-enclosed lumen	MAFF|ACHE|MGC174761|SOX19A|EZH2|MED22|SMAD1|ATXN7L3|TOP1L|ALAS2|ZGC:110179|LEO1|RASSF8B|GNL2|TCF3|DDX51
9206	0.00412	0.0454	6	85	503	28274	purine ribonucleoside triphosphate biosynthetic process	ATP1A1B|ATP5F1|ATP2A2A|ATP1A3B|ATP5A1|ATP2B1A
9145	0.00412	0.0454	6	85	503	28274	purine nucleoside triphosphate biosynthetic process	ATP1A1B|ATP5F1|ATP2A2A|ATP1A3B|ATP5A1|ATP2B1A
35467	0.00412	0.0454	6	85	503	28274	negative regulation of signaling pathway	SKIB|CHURC1|PTENA|HHIP|NOG3|TCF3
10629	0.00412	0.0454	6	85	503	28274	negative regulation of gene expression	SKIB|DMBX1A|SOX21A|HEY2|RXRBA|LIN28A
30145	0.00439	0.0474	3	19	503	28274	manganese ion binding	PP2CA2|PPM1AA|PPM1BA
8406	0.00439	0.0474	3	19	503	28274	gonad development	SFRP1A|CPLA2|FZD7B
45137	0.00439	0.0474	3	19	503	28274	development of primary sexual characteristics	SFRP1A|CPLA2|FZD7B
34645	0.00445	0.0474	41	1500	503	28274	cellular macromolecule biosynthetic process	SI:DKEY-223N17.3|EPAS1B|ZGC:56576|GCNT4|CHURC1|DMBX1A|POU3F3A|FARS2|EZH2|ST8SIA1|EIF3S10|MED25|NRARPA|ALAS2|WACA|HEY2|LEO1|POU3F2|RPS21|FOXO3B|TOP2B|SLC30A9|TCF3|TBPL1|ATF7IP|FOXL1|MGC174761|SOX19A|RPL23A|POLR1B|SMAD1|RBMX|ATXN7L3|TOP1L|MRPL24|PAPOLB|ASCL1B|SOX21A|PAX3A|ZGC:110179|RXRBA
50896	0.00447	0.0474	29	964	503	28274	response to stimulus	NT5C2L1|ACHE|SNCB|CX43|SMC1AL|ZGC:136263|APOBL|LIN28A|SI:DKEY-21K24.2|ALAS2|WACA|MUS81|NQO1|GPX1A|HSPA8|HBAA1|ZGC:56280|CAHZ|INHBAA|RBMX|PARK7|SMC4|SOD2|NOTCH2|CCND1|CYGB1|DIO2|PDGFRA|SI:DKEY-117N7.5
71542	0.00452	0.0474	2	6	503	28274	dopaminergic neuron differentiation	SNCB|SI:CH211-119O8.5
60323	0.00452	0.0474	2	6	503	28274	head morphogenesis	NOTCH2|TCF3
45926	0.00452	0.0474	2	6	503	28274	negative regulation of growth	MSTNB|IGFBP2A
31177	0.00452	0.0474	2	6	503	28274	phosphopantetheine binding	NDUFAB1|ZGC:92607
60429	0.00459	0.0479	9	177	503	28274	epithelium development	NRARPA|HEY2|PRKCI|HS6ST2|ATP2A2A|FZD7B|FYNA|MECR|SEMA3AB
48858	0.00472	0.0491	8	146	503	28274	cell projection morphogenesis	DLD|HNRPR|UNC119B|FZD7B|TOP2B|OCRL|SEMA3AB|FGF4
[truncated: 205 more columns]

## Sheet: Young vs Old
Selected ontology file : jar:file:/Users/ahmetrasit/.cytoscape/2.8/plugins/BiNGO-2.44/BiNGO.jar!/GO_Full
Selected annotation file : /Users/ahmetrasit/Desktop/Michelle Adams/Michelle Adams/gene_association.goa_zebrafish.txt
Discarded evidence codes :
Overrepresentation
Selected statistical test : Hypergeometric test
Selected correction : Benjamini & Hochberg False Discovery Rate (FDR) correction
Selected significance level : 0.05
Testing option : Use whole annotation as reference set
The selected cluster :
ZGC:113346	LOC100330267	ZGC:100994	RPLP2	VPS53	SI:DKEYP-110E4.6	YWHAQB	B2M	RET1	MAP3K4	WU:FC19A02	AQP12	ACAA2	ATP1A1B	SAMSN1A	ZGC:63831	LOC568308	TMEM131	EBPL	ZGC:64115	ZGC:64114	DCAF7	LOC571692	MAPK3	ZGC:153921	ARHGAP20B	MYBBP1A	SI:CH211-107M4.1	RAD23B	ALDOAA	SI:CH73-189N23.1	ALDOAB	LOC799264	RER1	SIX3A	SI:CH211-156J22.4	LOC563011	SCRIB	TMEM129	CXCR7B	LOC568340	SB:CB1008	WU:FC13D03	CASZ1	ZGC:112077	LOC557248	MRC1A	ZGC:153952	LAPTM4B	ZC3H15
SH3GL1A	RASSF7B	NOTS	ZGC:112071	CA2	SI:DKEYP-68F9.12	SNX12	WU:FC11C01	OSTC	SSFA2	EGLN3	EGLN1	LOC100151273	SI:DKEYP-50F5.1	SMOC2	CYP3A65	CALML4	TMED3	IGIC1S1	ZGC:56457	ZGC:153795	SI:CH211-61F14.1	APPBP2	SI:CH211-232M7.1	NSUN2	GTF3C3	LOC100151589	NCAM1A	PVALB1	SPS2	PVALB8	PVALB7	CRFB4	RHOT1A	MAO	STX11A	SIX6B	FRZB	COL5A1	WU:FC68C02	SI:CH211-1O14.5	SLBP	MED31	SB:CB1058	LOC100333261	ZGC:64130	MMP23A	TUBGL	COX5AB	FAF2
DDX26B	SI:BUSM1-48C11.1	ZGC:162119	ARL11	ZGC:165508	ZGC:77366	DESMA	ATOH8	GNL2	SI:CH211-269E2.2	LPPR3A	INADL	RRP1	ZGC:110527	WU:FI19H12	MFI2	LOC555899	VTNB	FOXN4	EPHB4A	WU:FC38H03	FSCN1L	LOC793145	LOC793017	ZGC:101768	PYGO2	RAD18	LOC100148704	ENG2A	CK2B	ENG2B	WU:FC25E04	SC:D173	FGFR2	ZGC:165520	VAPAL	RRAGA	ZGC:162396	SI:CH211-145C1.1	ZGC:136925	WU:FB24E03	WU:FB05E12	IFNPHI1	MUT	NPM1	WU:FB05G01	SI:DKEY-31J3.9	SEPW2B	FN1	SOX11A
SI:DKEY-223N17.3	ZGC:103678	HSD3B7	WU:FJ07F05	RPL38	RPL39	ZGC:114108	LOC100003680	ZGC:153607	LOC100004545	PLA2G12B	SI:DKEY-72L14.8	ZGC:113271	SI:CH211-151H10.2	WU:FI75D06	LOC571547	BUB3	LOC100329496	FADS2	FLNBL	WU:FJ37C02	SI:CH211-239E6.4	WU:FB11H05	ZGC:66488	NAE1	ZGC:158297	IM:7165141	PLEKHF2	ZGC:66483	WDR21	ZGC:154061	ANKMY2A	WU:FE23C11	UBLCP1	LOC100001681	XPO1	ZGC:152998	WU:FJ34C03	OPN1SW1	ZGC:112962	RPS6KB1	WU:FB65D10	CNOT7	LOC795545	ZGC:136759	CRADD	ZIC3	VCL	FAM49A	ICLP1
TDRD5	SI:DKEY-265A7.2	SI:CH211-266I6.3	LOC100331917	IGF2BP1	BOP1	IGF2BP3	ZGC:66030	ZGC:136471	LAMB4	LHX1A	WU:FK73B01	LOC100150118	EMD	GAD1	BMP3	SMAD7	WU:FD02B11	NPL	CDC20	LOC100006895	MEP1A.1	SI:CH211-237L4.6	LOC798514	NOTCH2	ZGC:158309	ZGC:136461	WU:FB99E06	LOC562432	SI:DKEY-33I11.9	LOC798111	HBAE3	STAMBPA	PRKRIR	SLC46A1	LOC100150129	TBX24	COPS5	MLL3B	LOC562449	ASH2L	ELOF1	NARF	SLC25A3	HOXA2B	ZGC:171819	ACTR8	DYNC1H1	TOP2A	ABCE1
B3GALT2	DTX1	DHRS13	PTPRA	PDZD11	SPARC	RACGAP1	WU:FJ82B07	SI:CH211-260G14.3	LOC100329533	SI:DKEY-178E17.4	WU:FC96C10	SID1	GMFB	SI:DKEYP-117H8.4	ASCL1B	PPM1BA	LOC561143	L2HGDH	SUMF1	MBD3A	LOC558440	MPND	PTPN11A	SI:DKEY-57A22.11
No annotations were retrieved for the following entities:
LOC100330267	ZGC:100994	ZGC:154042	SI:DKEY-261H17.1	WDR74	WU:FC19A02	CRYGM2C	WU:FB77E12	LOC100331690	WU:FI05D01	NITR4A	SI:DKEYP-87A12.1	SI:CH211-158B22.2	SKP2	ZGC:152927	SAMSN1A	PCM1	TMEM131	LOC568308	LOC566690	LOC571692	WU:FB77C07	LOC567366	LOC100003640	SI:CH73-189N23.1	NITR3A	LOC799264	SI:CH211-156J22.4	ZGC:152936	///	LOC563011	ZGC:162618	MGC35261L	LOC568340	ZGC:152930	ZGC:112077	LOC557248	LOC100004809	LOC100331664	LOC100002197	WU:FB17G07	WU:FC33E09	WU:FC13B01	SI:DKEY-42D18.3	TTC25	ZGC:85763	ZGC:153623	LOC100330224	ZGC:174896	LOC573653
LOC100331917	ZGC:66030	LOC100331043	PLAA	ZGC:113842	ZGC:136471	WU:FA18F11	LOC564521	WU:FQ41A10	IDH2	WU:FK73B01	WU:FJ78F12	LOC100150118	WU:FC18E04	WU:FD02B11	LOC100332303	LOC100006895	LOC562920	SI:CH211-237L4.6	LOC798514	ZGC:63565	ZGC:163081	LOC562432	SI:DKEY-33I11.9	LOC798111	TCF12	PRKRIR	LOC100150129	SB:CB231	WU:FJ94H02	LOC100001846	LOC562449	ASH2L	ZGC:55307	NCK2A	ZGC:194167	SLC25A3	SB:CB734	LOC100000597	DYNC1H1	WU:FB12C06	LOC570267	LOC557797	WU:FA12E11	WU:FD60A08	ZGC:55701	LOC560665	ZGC:92631	LOC572121	ARRDC2
GO-ID	p-value	corr p-value	x	n	X	N	Description	Genes in test set
44424	1.72e-22	4.26e-19	320	6475	849	28074	intracellular part	ZGC:172136|ZGC:66156|SI:CH211-216L23.1|BMS1L|RPLP2|RUNX2B|RUNX2A|AURKB|MXI1|SSR1|ESR2B|TOMM20B|WU:FC66H01|RBM8A|NT5C3|INSIG1|SI:DKEYP-113D7.4|MGC173646|ZGC:55891|VENT|SUPT5H|FOXO3B|FOXO3A|SYK|ZGC:112335|TADA2A|NCF1|SOX19B|ZGC:112359|FARP2|CTNNA2|DLC|EBPL|DLA|ZGC:64114|DCAF7|UBR5|ATP5C1|NKX2.5|BIN1|EXT2|MYBBP1A|ZGC:85789|RAD23B|TDRD5|LMNB1|FARS2|PCMT|IGF2BP1|SIX3A|IGF2BP3|BOP1|SCRIB|NR2F6B|RPS26|R…
7275	8.06e-22	9.97e-19	123	1598	849	28074	multicellular organismal development	RPL36A|SI:CH211-216L23.1|TTK|CNP|RUNX2B|AURKB|NOG3|ZIC3|EVE1|ICLP1|S1PR1|PACSIN3|VENT|LOX|SUPT5H|FOXO3A|IGFBP2A|SOX19B|SOCS1|VAX2|CTNNA2|EPHB4A|DLC|DLB|DLA|DCAF7|MAPK3|SMARCA5|PAF1|ENG2A|SLC40A1|ENG2B|POB|SMARCA4|ACHE|TDRD5|POU3F3A|SOX3|SCN8AA|SIX3A|CD74|SCRIB|BIRC5A|NRARPA|RPS29|LHX1A|ASAH1B|HOXA9A|ZIC2A|SIX2A|INHBAA|RBMX|SALL1A|PCDH19|NOTCH2|HDAC3|HOXC9A|DIO2|HOPX|HOXD3A|MAB21L2|CXCL12B|RAB18A|…
48856	1.47e-21	1.21e-18	102	1187	849	28074	anatomical structure development	SI:CH211-216L23.1|TTK|RUNX2B|CNP|NOG3|EVE1|VCL|WU:FC66H01|ICLP1|S1PR1|PACSIN3|LOX|SUPT5H|FOXO3A|IGFBP2A|SOCS1|VAX2|CTNNA2|EPHB4A|DLC|DLB|DLA|DCAF7|SMARCA5|PAF1|ENG2A|SLC40A1|SMARCA4|POB|ACHE|TDRD5|SOX3|SCN8AA|SIX3A|CD74|SCRIB|BIRC5A|NRARPA|RPS29|LHX1A|ASAH1B|ZIC2A|SIX2A|INHBAA|SALL1A|PCDH19|NOTCH2|HDAC3|HOPX|TSGA14|MAB21L2|CXCL12B|RAB18A|CHURC1|TBX24|EVX1|CX43|RAB5C|SEMA3AB|GJA3|ALCAMA|PAX9|RSPO1…
32502	2.51e-21	1.55e-18	127	1704	849	28074	developmental process	RPL36A|SI:CH211-216L23.1|TTK|CNP|RUNX2B|AURKB|NOG3|ZIC3|EVE1|VCL|WU:FC66H01|ICLP1|S1PR1|PACSIN3|VENT|LOX|SUPT5H|FOXO3A|IGFBP2A|SOX19B|SOCS1|VAX2|CTNNA2|DLC|EPHB4A|DLB|DLA|DCAF7|MAPK3|SMARCA5|PAF1|ENG2A|SLC40A1|ENG2B|POB|SMARCA4|ACHE|TDRD5|POU3F3A|SOX3|SCN8AA|SIX3A|CD74|SCRIB|BIRC5A|NRARPA|RPS29|LHX1A|ASAH1B|HOXA9A|ZIC2A|SIX2A|INHBAA|RBMX|SALL1A|PCDH19|NOTCH2|HDAC3|HOXC9A|DIO2|HOPX|YIPF3|HOXD3A|TS…
8150	2.74e-20	1.35e-17	560	14197	849	28074	biological_process	OR103-4|VPS53|RPLP2|MXI1|RET1|B2M|ESR2B|ZGC:65788|VENT|CCNA2|SYK|ATP1A1B|NCF1|SOX19B|ZGC:112359|SI:DKEY-147F3.4|ZGC:63831|MRM1|CTNNA2|EBPL|ZGC:64115|DCAF7|ZGC:64114|MAPK3|ZNHIT1|ARHGAP20B|ZGC:153921|MYBBP1A|RAD23B|BMP7B|ALDOAA|ZGC:66433|ALDOAB|SIX3A|SCRIB|SI:CH211-226M16.3|BIRC5A|RPS26|RPS29|WU:FC13D03|MRC1A|ZGC:162082|MCM6L|EME1|SIX2A|DLAT|SALL1A|PCDH19|RPE|UBA1|UBA2|ZGC:174680|PARP3|HOXD3A|TSGA…
48731	5.64e-20	2.33e-17	91	1034	849	28074	system development	RAB18A|TBX24|CX43|RAB5C|SI:CH211-216L23.1|TTK|CNP|RUNX2B|NOG3|SEMA3AB|GJA3|ALCAMA|S1PR1|ICLP1|RSPO1|PACSIN3|JAG1B|LOX|BTBD6A|SUPT5H|FOXO3A|LMO4A|SFRP1A|IGFBP2A|SOCS1|BTBD6B|PTF1A|VAX2|SLIT3|ATP6V1F|CTNNA2|DLC|EPHB4A|DLB|DLA|DCAF7|SMARCA5|SGCD|PAF1|SLC40A1|ENG2A|PLP1A|MELK|POB|SMARCA4|ACHE|AP1M2|SOX3|TNC|SCN8AA|SIX3A|SIM1A|NKX2.2A|SCRIB|CD74|FLI1B|ENG1B|BIRC5A|NRARPA|FSTA|RPS29|LHX1A|ASAH1B|HS6ST2…
32501	2.48e-19	8.77e-17	128	1822	849	28074	multicellular organismal process	RPL36A|OPN1SW1|SI:CH211-216L23.1|TTK|CNP|RUNX2B|AURKB|NOG3|ZIC3|EVE1|VCL|ICLP1|S1PR1|PACSIN3|VENT|LOX|SUPT5H|FOXO3A|IGFBP2A|SOX19B|SOCS1|VAX2|CTNNA2|DLC|EPHB4A|DLB|DLA|DCAF7|MAPK3|SMARCA5|PAF1|ENG2A|SLC40A1|ENG2B|POB|SMARCA4|ACHE|TDRD5|POU3F3A|SOX3|SCN8AA|SIX3A|CD74|SCRIB|BIRC5A|NRARPA|RPS29|LHX1A|ASAH1B|HOXA9A|ZIC2A|SIX2A|INHBAA|RBMX|SALL1A|PCDH19|NOTCH2|HDAC3|HOXC9A|DIO2|HOPX|HOXD3A|MAB21L2|CXC…
9987	9.59e-19	2.97e-16	336	7290	849	28074	cellular process	ADH8B|SI:CH211-216L23.1|BMS1L|RPLP2|RUNX2B|GOT2B|AURKB|MXI1|RET1|ESR2B|TOMM20B|WU:FC66H01|S1PR1|ATP2B4|RBM8A|NT5C3|PLA2G1B|ZGC:55891|SUPT5H|FOXO3B|ZGC:101026|FOXO3A|CCNA2|POLL|ZGC:112335|ATP1A1B|NCF1|SOX19B|MRM1|CTNNA2|DLC|DLB|DLA|ZGC:64114|UBR5|SI:DKEY-19P15.7|ATP5C1|MYBBP1A|RAD23B|TDRD5|ALDOAA|ALDOAB|FARS2|ALDOB|SCN8AA|BOP1|CD74|SCRIB|TK1|BIRC5A|LAMB4|RPS26|RPS29|LHX1A|FBXO5|IDH1|GAD1|ZGC:16208…
43229	5.75e-18	1.46e-15	263	5299	849	28074	intracellular organelle	ZGC:66156|ZGC:172136|SI:CH211-216L23.1|BMS1L|RPLP2|RUNX2B|AURKB|RUNX2A|MXI1|SSR1|ESR2B|TOMM20B|WU:FC66H01|RBM8A|SI:DKEYP-113D7.4|INSIG1|VENT|ZGC:55891|FOXO3B|SUPT5H|FOXO3A|ZGC:112335|TADA2A|SOX19B|ZGC:112359|FARP2|CTNNA2|EBPL|DCAF7|UBR5|NKX2.5|EXT2|MYBBP1A|ZGC:85789|RAD23B|TDRD5|LMNB1|IGF2BP1|SIX3A|IGF2BP3|BOP1|NR2F6B|RPS26|RPS29|LHX1A|SB:CB1008|FBXO5|EMD|ZGC:162082|AEBP2|ZC3H15|ZC3H18|MCM6L|SMAD…
43226	5.9e-18	1.46e-15	263	5300	849	28074	organelle	ZGC:66156|ZGC:172136|SI:CH211-216L23.1|BMS1L|RPLP2|RUNX2B|AURKB|RUNX2A|MXI1|SSR1|ESR2B|TOMM20B|WU:FC66H01|RBM8A|SI:DKEYP-113D7.4|INSIG1|VENT|ZGC:55891|FOXO3B|SUPT5H|FOXO3A|ZGC:112335|TADA2A|SOX19B|ZGC:112359|FARP2|CTNNA2|EBPL|DCAF7|UBR5|NKX2.5|EXT2|MYBBP1A|ZGC:85789|RAD23B|TDRD5|LMNB1|IGF2BP1|SIX3A|IGF2BP3|BOP1|NR2F6B|RPS26|RPS29|LHX1A|SB:CB1008|FBXO5|EMD|ZGC:162082|AEBP2|ZC3H15|ZC3H18|MCM6L|SMAD…
48513	6.94e-17	1.56e-14	78	899	849	28074	organ development	RAB18A|CX43|RAB5C|TTK|RUNX2B|NOG3|SEMA3AB|GJA3|ALCAMA|S1PR1|ICLP1|PACSIN3|RSPO1|JAG1B|LOX|SUPT5H|FOXO3A|LMO4A|SFRP1A|IGFBP2A|SOCS1|PTF1A|VAX2|CTNNA2|ATP6V1F|EPHB4A|DLB|DLA|DCAF7|SMARCA5|SGCD|PAF1|ENG2A|SLC40A1|MELK|POB|SMARCA4|ACHE|AP1M2|SOX3|TNC|SIM1A|SIX3A|NKX2.2A|CD74|SCRIB|FLI1B|BIRC5A|NRARPA|FSTA|RPS29|LHX1A|HS6ST2|GRNA|APEX1|HSPA8|MYF6|CSNK1A1|FLT4|ZIC2A|SIX2A|INHBAA|SPARC|FRZB|OC90|PCDH19|…
43227	1.09e-15	2.24e-13	218	4287	849	28074	membrane-bounded organelle	SI:CH211-216L23.1|BMS1L|RUNX2B|AURKB|RUNX2A|MXI1|ESR2B|SSR1|TOMM20B|WU:FC66H01|RBM8A|INSIG1|VENT|ZGC:55891|FOXO3B|SUPT5H|FOXO3A|TADA2A|SOX19B|EBPL|DCAF7|UBR5|NKX2.5|EXT2|MYBBP1A|ZGC:85789|RAD23B|IGF2BP1|SIX3A|BOP1|IGF2BP3|NR2F6B|LHX1A|SB:CB1008|FBXO5|ZGC:162082|EMD|AEBP2|ZC3H15|ZC3H18|MCM6L|SMAD7|MEIS2.1|SIX2A|VDAC1|WU:FB99E06|PTCD3|UBA2|ATP2A1|HOPX|SMURF2|HOXD3A|MAB21L2|POP7|ATP6V0A1B|HOXC10A|ZG…
43231	2.04e-15	3.88e-13	217	4285	849	28074	intracellular membrane-bounded organelle	SI:CH211-216L23.1|BMS1L|RUNX2B|AURKB|RUNX2A|MXI1|ESR2B|SSR1|TOMM20B|RBM8A|INSIG1|VENT|ZGC:55891|FOXO3B|SUPT5H|FOXO3A|TADA2A|SOX19B|EBPL|DCAF7|UBR5|NKX2.5|EXT2|MYBBP1A|ZGC:85789|RAD23B|IGF2BP1|SIX3A|BOP1|IGF2BP3|NR2F6B|LHX1A|SB:CB1008|FBXO5|ZGC:162082|EMD|AEBP2|ZC3H15|ZC3H18|MCM6L|SMAD7|MEIS2.1|SIX2A|VDAC1|WU:FB99E06|PTCD3|UBA2|ATP2A1|HOPX|SMURF2|HOXD3A|MAB21L2|POP7|ATP6V0A1B|HOXC10A|ZGC:103652|TB…
30154	6.57e-15	1.16e-12	54	528	849	28074	cell differentiation	TBX24|CX43|SI:CH211-216L23.1|RUNX2B|CNP|SEMA3AB|NOG3|VCL|ALCAMA|PACSIN3|PIWIL1|BTBD6A|LOX|SUPT5H|BTBD6B|PTF1A|VAX2|CTNNA2|SLIT3|DLC|DLB|DLA|HORMAD1|ENG2A|SLC40A1|MELK|SMARCA4|ACHE|TDRD5|SOX3|TNC|SCN8AA|SIM1A|NKX2.2A|SCRIB|ENG1B|BIRC5A|NRARPA|FSTA|RPS29|LHX1A|ASAH1B|HS6ST2|GRNA|DBX1A|MYF6|FLT4|DPYSL3|NOTCH2|ASCL1B|DIXDC1A|JMJD6|YIPF3|CXCL12B
7399	5.01e-14	8.27e-12	45	402	849	28074	nervous system development	ACHE|TBX24|SOX3|SI:CH211-216L23.1|TNC|SCN8AA|CNP|SIX3A|SIM1A|NKX2.2A|SEMA3AB|SCRIB|BIRC5A|ALCAMA|ENG1B|PACSIN3|FSTA|LHX1A|ASAH1B|LOX|BTBD6A|GRNA|SUPT5H|LMO4A|DBX1A|SFRP1A|PTF1A|BTBD6B|ZIC2A|DPYSL3|VAX2|FRZB|PCDH19|SLIT3|CTNNA2|DLC|DLB|FZD10|DLA|ASCL1B|DIXDC1A|PLP1A|ENG2A|CXCL12B|SMARCA4
48869	2.31e-13	3.57e-11	55	594	849	28074	cellular developmental process	TBX24|CX43|SI:CH211-216L23.1|RUNX2B|CNP|SEMA3AB|NOG3|VCL|ALCAMA|PACSIN3|PIWIL1|LOX|BTBD6A|SUPT5H|BTBD6B|PTF1A|VAX2|CTNNA2|SLIT3|DLC|DLB|DLA|HORMAD1|ENG2A|SLC40A1|MELK|SMARCA4|ACHE|TDRD5|SOX3|TNC|SCN8AA|SIM1A|NKX2.2A|SCRIB|ENG1B|BIRC5A|NRARPA|FSTA|RPS29|LHX1A|ASAH1B|HS6ST2|GRNA|DBX1A|MYF6|FLT4|DPYSL3|NOTCH2|ASCL1B|DIXDC1A|JMJD6|YIPF3|TSGA14|CXCL12B
5634	2.91e-13	4.23e-11	162	3032	849	28074	nucleus	THRB|SI:CH211-216L23.1|BMS1L|RUNX2B|SAE1|RUNX2A|AURKB|PDX1|DDX26B|MXI1|CNOT7|EVE1|ESR2B|RBM8A|VENT|ENOPH1|SUPT5H|FOXO3B|GNL2|FOXO3A|TADA2A|SOX19B|VAX2|H3F3B.1|FOXN4|DCAF7|ZGC:171223|UBR5|SNRPB|SMARCA5|NKX2.5|PAF1|MYBBP1A|ENG2A|ENG2B|SMARCA4|ZGC:85789|RAD23B|POU3F3A|SOX3|IGF2BP1|RRAGA|SIX3A|ZGC:136263|IGF2BP3|BOP1|PSMA8|SRF|SESN3|NR2F6B|LHX1A|SB:CB1008|FBXO5|HOXA9A|SLC30A9|EMD|ZGC:162082|ZGC:15836…
9653	8.05e-13	1.11e-10	59	688	849	28074	anatomical structure morphogenesis	CHURC1|TBX24|EVX1|CX43|RAB5C|TTK|CNP|SEMA3AB|GJA3|EVE1|VCL|ALCAMA|S1PR1|PACSIN3|RSPO1|JAG1B|PIWIL1|IGFBP2A|PTF1A|CTNNA2|DLC|EPHB4A|SGCD|SMARCA4|ACHE|AP1M2|SOX3|TNC|SCN8AA|NKX2.2A|SCRIB|FLI1B|BIRC5A|NRARPA|FSTA|RPS29|LHX1A|ASAH1B|HS6ST2|GRNA|APEX1|HSPA8|FLT4|ZIC2A|INHBAA|DPYSL3|SPARC|FRZB|SALL1A|PCDH19|PEA3|NOTCH2|HDAC3|ASCL1B|DUSP1|JMJD6|TSGA14|MAB21L2|CXCL12B
22008	9.66e-12	1.26e-09	30	224	849	28074	neurogenesis	ACHE|TBX24|SOX3|TNC|SCN8AA|CNP|SIM1A|NKX2.2A|SEMA3AB|SCRIB|ALCAMA|ENG1B|BIRC5A|LHX1A|ASAH1B|LOX|GRNA|BTBD6A|SUPT5H|PTF1A|VAX2|DPYSL3|CTNNA2|SLIT3|DLC|DLA|ASCL1B|DIXDC1A|CXCL12B|SMARCA4
5737	1.84e-11	2.28e-09	158	3087	849	28074	cytoplasm	RPL36A|NDUFAB1|RPLP2|CNP|CLYBL|SSR1|TOMM20B|RBM8A|NT5C3|INSIG1|TFB2M|MGC173646|ZGC:55891|ENOPH1|ZGC:92578|FOXO3A|SCAMP5|SYK|ZGC:112335|NCF1|FARP2|CTNNA2|DLC|EBPL|DLA|ZGC:64114|UBR5|RIPK2|BIN1|EXT2|POB|FGFR2|ACHE|SYVN1|TDRD5|FARS2|AP2M1B|PCMT|IGF2BP1|RRAGA|ZGC:136263|IGF2BP3|PSMA8|ZGC:136925|SCRIB|RPS26|RPS29|ASAH1A|RPL9|WU:FC13D03|ASAH1B|RPL8|FBXO5|ERO1L|ZGC:162082|ZC3H15|ABCB8|MRPS23|NPL|AK4|DLA…
48699	3.73e-11	4.4e-09	28	207	849	28074	generation of neurons	ACHE|TBX24|SOX3|TNC|SCN8AA|CNP|SIM1A|NKX2.2A|SEMA3AB|SCRIB|ALCAMA|ENG1B|LHX1A|ASAH1B|GRNA|BTBD6A|SUPT5H|PTF1A|VAX2|DPYSL3|CTNNA2|SLIT3|DLC|DLA|ASCL1B|DIXDC1A|CXCL12B|SMARCA4
9790	5.56e-11	6.25e-09	44	474	849	28074	embryonic development	RAB18A|CHURC1|RPL36A|TBX24|TDRD5|CX43|RAB5C|SOX3|TTK|NKX2.2A|SCRIB|ALCAMA|SUMO2|S1PR1|PACSIN3|FSTA|RPS29|LHX1A|HS6ST2|APEX1|FOXO3A|LMO4A|SFRP1A|SOCS1|PTF1A|ZIC2A|SPARC|FRZB|SALL1A|PCDH19|PEA3|DLC|FZD10|DLA|ASCL1B|DIO2|DUSP1|MAPK3|HORMAD1|PAICS|MAB21L2|SLC40A1|CXCL12B|SMARCA4
48646	7.69e-10	8.27e-08	30	267	849	28074	anatomical structure formation involved in morphogenesis	CHURC1|ACHE|TBX24|RAB5C|SOX3|NKX2.2A|SEMA3AB|SCRIB|VCL|BIRC5A|NRARPA|S1PR1|FSTA|PACSIN3|RPS29|RSPO1|LHX1A|HS6ST2|IGFBP2A|FLT4|ZIC2A|SPARC|PCDH19|EPHB4A|DLC|HDAC3|DUSP1|JMJD6|CXCL12B|SMARCA4
44237	1.33e-09	1.37e-07	196	4315	849	28074	cellular metabolic process	ADH8B|SI:CH211-216L23.1|RPLP2|GOT2B|MXI1|ESR2B|WU:FC66H01|ATP2B4|RBM8A|NT5C3|PLA2G1B|FOXO3B|SUPT5H|POLL|ATP1A1B|SOX19B|MRM1|UBR5|ATP5C1|MYBBP1A|RAD23B|TDRD5|ALDOAA|ALDOAB|FARS2|ALDOB|BOP1|TK1|RPS26|RPS29|LHX1A|IDH1|FBXO5|GAD1|ZGC:172295|AEBP2|MCM6L|SMAD7|EME1|NPL|DLAT|RPE|WU:FB99E06|UBA1|UBA2|ZGC:174680|ATP2A1|HOPX|HOXD3A|PARP3|TSGA14|POP7|ZGC:112305|TBX24|COX10|ZGC:92907|CANX|TDO2A|WDR36|ZGC:663…
7059	1.91e-09	1.89e-07	11	33	849	28074	chromosome segregation	ZGC:158297|NCAPH|ZGC:171223|NCAPG|TTK|HORMAD1|AURKB|KNTC2L|TOP1L|SI:DKEY-57A22.11|SMC4
8152	4.76e-09	4.38e-07	241	5676	849	28074	metabolic process	ADH8B|SI:CH211-216L23.1|GCAT|RPLP2|GOT2B|MXI1|ESR2B|ZGC:65788|WU:FC66H01|ATP2B4|RBM8A|NT5C3|INSIG1|PLA2G1B|FOXO3B|SUPT5H|POLL|ATP1A1B|SOX19B|SI:DKEY-147F3.4|LOC562139|ZGC:63831|MRM1|EBPL|UBR5|SI:DKEY-19P15.7|ATP5C1|MYBBP1A|RAD23B|TDRD5|ALDOAA|CAPN2L|ALDOAB|FARS2|ALDOB|BOP1|TK1|RPS26|RPS29|LHX1A|FBXO5|IDH1|GAD1|ZGC:172295|AEBP2|MCM6L|SMAD7|EME1|NPL|DLAT|MEP1A.1|RPE|ZGC:136461|WU:FB99E06|UBA1|UBA2|…
5622	4.78e-09	4.38e-07	379	9875	849	28074	intracellular	ZGC:172136|ZGC:66156|SI:CH211-216L23.1|BMS1L|RPLP2|RUNX2B|RUNX2A|AURKB|BTR16|MXI1|SSR1|ESR2B|TOMM20B|WU:FC66H01|RBM8A|NT5C3|INSIG1|SI:DKEYP-113D7.4|MGC173646|ZGC:55891|VENT|SUPT5H|FOXO3B|FOXO3A|SYK|ZGC:112335|TADA2A|NCF1|SOX19B|ZGC:112359|FARP2|CTNNA2|DLC|EBPL|DLA|ZGC:64114|DCAF7|UBR5|ATP5C1|NKX2.5|ARHGAP20B|BIN1|MYBBP1A|EXT2|ZGC:85789|RAD23B|TDRD5|LMNB1|CAPN2L|FARS2|PCMT|IGF2BP1|SIX3A|IGF2BP3|BO…
44238	3.69e-08	3.26e-06	221	5221	849	28074	primary metabolic process	SI:CH211-216L23.1|RPLP2|GOT2B|MXI1|ESR2B|ZGC:65788|WU:FC66H01|ATP2B4|RBM8A|NT5C3|INSIG1|PLA2G1B|FOXO3B|SUPT5H|POLL|ATP1A1B|SOX19B|SI:DKEY-147F3.4|LOC562139|ZGC:63831|MRM1|EBPL|UBR5|SI:DKEY-19P15.7|ATP5C1|MYBBP1A|RAD23B|TDRD5|ALDOAA|CAPN2L|ALDOAB|FARS2|ALDOB|BOP1|TK1|RPS26|RPS29|LHX1A|FBXO5|ZGC:172295|AEBP2|MCM6L|SMAD7|EME1|NPL|MEP1A.1|RPE|ZGC:136461|WU:FB99E06|UBA1|UBA2|ATP2A1|ZGC:174680|HOPX|STA…
9888	5.88e-08	5.02e-06	34	396	849	28074	tissue development	ACHE|CX43|TNC|TTK|RUNX2B|NKX2.2A|NOG3|SEMA3AB|SCRIB|GJA3|ALCAMA|NRARPA|S1PR1|LHX1A|JAG1B|HS6ST2|LOX|APEX1|FOXO3A|HSPA8|MYF6|PTF1A|ZIC2A|INHBAA|SPARC|FRZB|PCDH19|EPHB4A|NOTCH2|DLA|DCAF7|DUSP1|SGCD|SMARCA4
44260	6.12e-08	5.05e-06	142	3022	849	28074	cellular macromolecule metabolic process	RPL36A|OPN1SW1|SI:CH211-216L23.1|RPLP2|CNP|SAE1|MXI1|CNOT7|ESR2B|WU:FC66H01|FNTA|RBM8A|FOXO3B|SUPT5H|POLL|RRP1|NUDT1|SOX19B|VAX2|MRM1|FOXN4|UBR5|ZGC:92303|RAD18|PAF1|MYBBP1A|SLC40A1|RAD23B|SYVN1|TDRD5|POU3F3A|SOX3|FARS2|ZGC:136263|BOP1|PSMA8|SRF|ZGC:136925|TK1|RPS26|NRARPA|FICD|RPS29|LHX1A|RPL9|RPL8|FBXO5|ERO1L|HOXA9A|SLC30A9|AEBP2|SI:DKEYP-35B8.5|MRPS23|MCM6L|SMAD7|RNF144AB|EME1|TAF7|RBMX|PSMB8|…
22402	7.92e-08	6.33e-06	20	159	849	28074	cell cycle process	ZGC:110417|NUSAP1|TTK|AURKB|KNTC2L|SCRIB|SMC4|SESN3|PLK4|NCAPH|ZGC:158297|CDKN1B|WU:FC51B03|ZGC:171223|NCAPG|PIWIL1|FBXO5|HORMAD1|ACTR8|SI:DKEY-57A22.11
48523	9.62e-08	7.44e-06	29	311	849	28074	negative regulation of cellular process	TMSB|CHURC1|TNC|NOG3|SCRIB|SESN3|BIRC5A|WU:FC66H01|EIF4EBP2|LHX1A|FBXO5|SUPT5H|APEX1|KDM5C|IGFBP2A|SOCS1|ZIC2A|FRZB|RBMX|PARK7|SLIT3|CORO1A|ZGC:56330|CDKN1B|ZGC:64114|WU:FC51B03|HORMAD1|PAF1|RXRBB
6139	1.22e-07	9.18e-06	104	2045	849	28074	nucleobase, nucleoside, nucleotide and nucleic acid metabolic process	SI:CH211-216L23.1|CNP|CNOT7|MXI1|ESR2B|ATP2B4|RBM8A|NT5C3|FOXO3B|SUPT5H|POLL|NUDT1|RRP1|ATP1A1B|SOX19B|VAX2|MRM1|FOXN4|ATP5C1|RAD18|PAF1|MYBBP1A|RAD23B|TDRD5|POU3F3A|FARS2|SOX3|BOP1|ZGC:136263|SRF|TK1|NRARPA|LHX1A|HOXA9A|SLC30A9|AEBP2|SI:DKEYP-35B8.5|MCM6L|SMAD7|EME1|TAF7|AK4|RBMX|RPE|HDAC3|WU:FB99E06|HOXC9A|ZGC:174680|ATP2A1|HOPX|HOXD3A|ZGC:77395|SI:CH211-140M22.7|POP7|RXRBB|BMI1|CHURC1|ZGC:1123…
5575	1.49e-07	1.08e-05	624	18350	849	28074	cellular_component	ZGC:113346|OR103-4|ATP1B2A|VPS53|RPLP2|MXI1|RET1|B2M|SSR1|ESR2B|ZGC:65788|AQP12|VENT|SYK|TADA2A|ATP1A1B|NCF1|SOX19B|ZGC:112359|CTNNA2|EBPL|ZGC:64115|DCAF7|ZGC:64114|ZNHIT1|ARHGAP20B|ZGC:153921|MYBBP1A|ZGC:85789|RAD23B|BMP7B|ZGC:66433|ALDOAB|PCMT|RER1|SIX3A|SCRIB|BIRC5A|TMEM129|RPS26|CXCR7B|RPS29|SB:CB1008|WU:FC13D03|CASZ1|ZGC:153952|ZGC:162082|LAPTM4B|ZC3H15|ZC3H18|MCM6L|SIX2A|DLAT|SALL1A|PCDH19|…
7417	2.28e-07	1.62e-05	23	218	849	28074	central nervous system development	DBX1A|SFRP1A|TBX24|SOX3|PTF1A|ZIC2A|VAX2|SIX3A|SIM1A|NKX2.2A|FRZB|PCDH19|CTNNA2|DLB|FZD10|DLA|ASCL1B|DIXDC1A|FSTA|LHX1A|LMO4A|ENG2A|SMARCA4
44444	2.58e-07	1.78e-05	96	1870	849	28074	cytoplasmic part	SYPB|ZGC:103652|RPL36A|COX10|RAB5C|RPLP2|CNP|CLYBL|CANX|SI:BUSM1-118J2.5|SC4MOL|SSR1|TOMM20B|RSPO1|SH3BP4A|P4HA1|FITM2|INSIG1|PIWIL1|TFB2M|MGC173646|ZGC:55891|ZGC:92578|BTBD6A|DHTKD1|FOXO3A|ATP5IB|ZGC:153420|SCAMP5|BTBD6B|DLC|EBPL|MAGT1|DLA|ZGC:162239|PFDN6|EXT2|MELK|POB|GLRX3|ZGC:91787|FGFR2|ACHE|SYVN1|TDRD5|AP1M2|AP2M1B|RHBG|IGF2BP1|ZGC:109888|RPL38|RPL39|ZGC:136925|RPS26|RPS29|ASAH1A|RPL9|ASAH…
7423	2.69e-07	1.8e-05	23	220	849	28074	sensory organ development	RAB18A|SFRP1A|SOX3|ZIC2A|VAX2|SPARC|OC90|CD74|ATP6V1F|GJA3|ALCAMA|DLA|ICLP1|DIXDC1A|FSTA|LHX1A|SMARCA5|HS6ST2|PAICS|MAB21L2|LMO4A|POB|SMARCA4
34641	2.82e-07	1.84e-05	112	2291	849	28074	cellular nitrogen compound metabolic process	SI:CH211-216L23.1|GOT2B|CNP|MXI1|CNOT7|ESR2B|ATP2B4|RBM8A|NT5C3|ENOPH1|FOXO3B|SUPT5H|POLL|RRP1|NUDT1|ATP1A1B|SOX19B|VAX2|MRM1|FOXN4|ATP5C1|RAD18|PAF1|MYBBP1A|RAD23B|ACHE|TDRD5|POU3F3A|FARS2|SOX3|BOP1|ZGC:136263|SRF|TK1|NRARPA|LHX1A|HOXA9A|SLC30A9|AEBP2|SI:DKEYP-35B8.5|MCM6L|SMAD7|EME1|TAF7|AK4|RBMX|RPE|HDAC3|HOXC9A|WU:FB99E06|ZGC:174680|ATP2A1|HOPX|HOXD3A|ZGC:77395|SI:CH211-140M22.7|POP7|RXRBB|BM…
30182	2.91e-07	1.85e-05	20	172	849	28074	neuron differentiation	ACHE|TBX24|SOX3|TNC|SCN8AA|CNP|DPYSL3|SIM1A|NKX2.2A|SEMA3AB|CTNNA2|ALCAMA|DLC|ENG1B|DLA|LHX1A|ASAH1B|GRNA|SMARCA4|CXCL12B
65007	3.02e-07	1.87e-05	161	3633	849	28074	biological regulation	RPL36A|THRB|OPN1SW1|SI:CH211-216L23.1|TTK|RUNX2B|WISP1B|MXI1|CNOT7|NOG3|ZGC:136759|CRADD|EVE1|WU:FC66H01|ARL11|S1PR1|EIF4EBP2|RBM8A|TFB2M|VENT|ATOH8|SUPT5H|FOXO3A|CCNA2|SCAMP5|NET1|SYK|IGFBP2A|SOX19B|SOCS1|MFI2|VAX2|ZGC:63637|SOCS8|FARP2|CTNNA2|ARPC1A|ZGC:64114|WU:FC51B03|RIPK2|PAF1|ARHGAP20B|MYBBP1A|SLC40A1|SMARCA4|FGFR2|ACHE|TDRD5|SOX3|IGF2BP1|IGF2BP3|BOP1|SRF|SCRIB|SESN3|SI:CH211-226M16.3|BIRC…
48519	3.41e-07	2.02e-05	31	368	849	28074	negative regulation of biological process	TMSB|CHURC1|TNC|NOG3|SCRIB|SESN3|BIRC5A|WU:FC66H01|EIF4EBP2|LHX1A|PIWIL1|FBXO5|SUPT5H|APEX1|KDM5C|IGFBP2A|SOCS1|ZIC2A|FRZB|RBMX|PARK7|SLIT3|CORO1A|ZGC:56330|CDKN1B|ZGC:64114|WU:FC51B03|ATP2A1|HORMAD1|PAF1|RXRBB
9058	3.42e-07	2.02e-05	107	2168	849	28074	biosynthetic process	RPL36A|SI:CH211-216L23.1|GCAT|RPLP2|GOT2B|MXI1|CNOT7|ESR2B|FNTA|ATP2B4|ENOPH1|FOXO3B|SUPT5H|SPTLC2|ATP1A1B|SOX19B|VAX2|FOXN4|ATP5C1|PAF1|MYBBP1A|SLC40A1|POU3F3A|FARS2|SOX3|ZGC:136925|SRF|TK1|RPS26|NRARPA|RPS29|LHX1A|RPL9|RPL8|HOXA9A|SLC30A9|AEBP2|SI:DKEYP-35B8.5|MCM6L|MRPS23|SMAD7|TAF7|FDPS|AK4|RBMX|HDAC3|WU:FB99E06|DIO2|HOXC9A|ATP2A1|HOPX|ZGC:64177|HOXD3A|GTDC1|ALG11|SI:CH211-140M22.7|RXRBB|BMI1…
6807	3.65e-07	2.1e-05	114	2356	849	28074	nitrogen compound metabolic process	SI:CH211-216L23.1|GOT2B|CNP|MXI1|CNOT7|ESR2B|ZGC:65788|ATP2B4|RBM8A|NT5C3|ENOPH1|FOXO3B|SUPT5H|POLL|RRP1|NUDT1|ATP1A1B|SOX19B|VAX2|MRM1|FOXN4|ATP5C1|RAD18|PAF1|MYBBP1A|RAD23B|ACHE|TDRD5|POU3F3A|FARS2|SOX3|BOP1|ZGC:136263|SRF|TK1|NRARPA|LHX1A|HOXA9A|SLC30A9|AEBP2|SI:DKEYP-35B8.5|MCM6L|SMAD7|EME1|TAF7|AK4|RBMX|RPE|HDAC3|HOXC9A|WU:FB99E06|ZGC:113006|ZGC:174680|ATP2A1|HOPX|HOXD3A|ZGC:77395|SI:CH211-1…
32991	4.17e-07	2.35e-05	107	2177	849	28074	macromolecular complex	RPL36A|ZGC:66156|RPLP2|CLYBL|B2M|TOMM20B|IMP3|SI:DKEYP-113D7.4|MGC173646|DESMA|ZGC:55891|SUPT5H|FOXO3A|RRP1|ZGC:112335|SOX19B|ZGC:112359|H3F3B.1|ZGC:64115|ZGC:171223|SMARCA5|ATP5C1|SNRPB|PAF1|CK2B|ZGC:56231|TDRD5|LMNB1|ZGC:65851|AP2M1B|SCN8AA|APOC2|IGF2BP1|BOP1|PSMA8|GNG13B|RPS26|RPS29|LHX1A|RPL9|RPL8|ZGC:158364|AEBP2|MRPS23|SMAD7|TAF7|ZGC:172323|DLAT|RBMX|PSMB8|MYH11|HBAE3|SI:CH211-140M22.7|ATP6…
43170	5.59e-07	3.07e-05	170	3924	849	28074	macromolecule metabolic process	RPL36A|OPN1SW1|LGMN|SI:CH211-216L23.1|IDE|RPLP2|CNP|SAE1|MXI1|CNOT7|ESR2B|ZGC:65788|WU:FC66H01|FNTA|RBM8A|SUPT5H|FOXO3B|POLL|RRP1|NUDT1|CTRB1|SOX19B|SI:DKEY-147F3.4|VAX2|LOC562139|ZGC:63831|MRM1|FOXN4|UBR5|ZGC:92303|SI:DKEY-19P15.7|RAD18|PAF1|MYBBP1A|SLC40A1|RAD23B|SYVN1|TDRD5|POU3F3A|CAPN2L|SOX3|FARS2|ZGC:136263|BOP1|PSMA8|SRF|ZGC:136925|TK1|RPS26|NRARPA|FICD|RPS29|LHX1A|RPL9|RPL8|FBXO5|ERO1L|HO…
90304	7.27e-07	3.75e-05	87	1682	849	28074	nucleic acid metabolic process	BMI1|ZGC:112305|CHURC1|TBX24|SI:CH211-216L23.1|CNP|ZGC:109736|MXI1|CNOT7|ESR2B|WDR36|PAX9|SOX1A|RBM8A|PAX8|PIWIL1|HOXA2B|ACTR8|FOXO3B|SUPT5H|TOP2A|ZGC:173742|POLL|TBX15|RRP1|NUDT1|SOX19B|PTF1A|RYBPA|RYBPB|POLR1C|PRPF3|VAX2|MCM2|POLR1B|MCM4|MRM1|FOXN4|RAD51|RAD18|HORMAD1|PAF1|MYBBP1A|SI:DKEY-223N17.3|RAD23B|WU:FD99C08|TDRD5|POU3F3A|SOX3|FARS2|SIM1A|ZGC:136263|BOP1|SRF|HOXA11A|TK1|NRARPA|LHX1A|LARS…
32774	7.43e-07	3.75e-05	52	831	849	28074	RNA biosynthetic process	BMI1|CHURC1|ZGC:112305|TBX24|SI:CH211-216L23.1|CNOT7|MXI1|ESR2B|PAX9|SOX1A|PAX8|HOXA2B|ACTR8|FOXO3B|SUPT5H|TBX15|SOX19B|PTF1A|RYBPA|RYBPB|VAX2|POLR1C|POLR1B|FOXN4|PAF1|MYBBP1A|SI:DKEY-223N17.3|POU3F3A|SOX3|SIM1A|SRF|HOXA11A|NRARPA|LHX1A|SI:DKEY-72L14.8|POU3F2|HOXA9A|SLC30A9|AEBP2|FOXD5|SMAD7|TAF7|RBMX|PEA3|HDAC3|ASCL1B|WU:FB99E06|HOXC9A|JMJD6|HOPX|HOXD3A|RXRBB
6350	7.43e-07	3.75e-05	52	831	849	28074	transcription	BMI1|CHURC1|ZGC:112305|TBX24|SI:CH211-216L23.1|CNOT7|MXI1|ESR2B|PAX9|SOX1A|PAX8|HOXA2B|ACTR8|FOXO3B|SUPT5H|TBX15|SOX19B|PTF1A|RYBPA|RYBPB|VAX2|POLR1C|POLR1B|FOXN4|PAF1|MYBBP1A|SI:DKEY-223N17.3|POU3F3A|SOX3|SIM1A|SRF|HOXA11A|NRARPA|LHX1A|SI:DKEY-72L14.8|POU3F2|HOXA9A|SLC30A9|AEBP2|FOXD5|SMAD7|TAF7|RBMX|PEA3|HDAC3|ASCL1B|WU:FB99E06|HOXC9A|JMJD6|HOPX|HOXD3A|RXRBB
6351	7.43e-07	3.75e-05	52	831	849	28074	transcription, DNA-dependent	BMI1|CHURC1|ZGC:112305|TBX24|SI:CH211-216L23.1|CNOT7|MXI1|ESR2B|PAX9|SOX1A|PAX8|HOXA2B|ACTR8|FOXO3B|SUPT5H|TBX15|SOX19B|PTF1A|RYBPA|RYBPB|VAX2|POLR1C|POLR1B|FOXN4|PAF1|MYBBP1A|SI:DKEY-223N17.3|POU3F3A|SOX3|SIM1A|SRF|HOXA11A|NRARPA|LHX1A|SI:DKEY-72L14.8|POU3F2|HOXA9A|SLC30A9|AEBP2|FOXD5|SMAD7|TAF7|RBMX|PEA3|HDAC3|ASCL1B|WU:FB99E06|HOXC9A|JMJD6|HOPX|HOXD3A|RXRBB
44249	9.23e-07	4.57e-05	100	2029	849	28074	cellular biosynthetic process	RPL36A|SI:CH211-216L23.1|RPLP2|MXI1|CNOT7|ESR2B|FNTA|ATP2B4|ENOPH1|FOXO3B|SUPT5H|ATP1A1B|SOX19B|VAX2|FOXN4|ATP5C1|PAF1|MYBBP1A|SLC40A1|POU3F3A|FARS2|SOX3|ZGC:136925|SRF|TK1|RPS26|NRARPA|RPS29|LHX1A|RPL9|RPL8|HOXA9A|SLC30A9|AEBP2|SI:DKEYP-35B8.5|MCM6L|MRPS23|SMAD7|TAF7|FDPS|AK4|RBMX|HDAC3|WU:FB99E06|HOXC9A|ATP2A1|HOPX|ZGC:64177|HOXD3A|SI:CH211-140M22.7|RXRBB|BMI1|CHURC1|ZGC:112305|TBX24|COX10|DPH1…
1944	1.05e-06	5.08e-05	18	154	849	28074	vasculature development	SFRP1A|IGFBP2A|RAB5C|FLT4|FRZB|SEMA3AB|FLI1B|EPHB4A|BIRC5A|NOTCH2|NRARPA|FZD10|HDAC3|RPS29|RSPO1|JMJD6|HS6ST2|CXCL12B
43228	1.09e-06	5.08e-05	74	1370	849	28074	non-membrane-bounded organelle	ZGC:110417|RPL36A|WASB|ZGC:172136|ZGC:66156|ZGC:66125|RPLP2|AURKB|VCL|SI:DKEYP-113D7.4|TUBB5|PIWIL1|DESMA|ACTR8|GNL2|TOP2A|DCAF17|ZGC:153420|ZGC:173742|ZGC:112335|SUV39H1B|ZGC:112359|NUSAP1|KNTC2L|H3F3B.1|FARP2|CTNNA2|ARPC1A|ZGC:171223|ZGC:162239|SMARCB1B|HORMAD1|MYBBP1A|H2AFVL|TMSB|ZGC:56231|TDRD5|LMNB1|ZGC:65851|ZGC:109888|ZGC:136263|BOP1|RPL38|RPL39|TTNA|RPS26|NCAPH|RPS29|NCAPG|ZGC:56457|RPL9|…
43232	1.09e-06	5.08e-05	74	1370	849	28074	intracellular non-membrane-bounded organelle	ZGC:110417|RPL36A|WASB|ZGC:172136|ZGC:66156|ZGC:66125|RPLP2|AURKB|VCL|SI:DKEYP-113D7.4|TUBB5|PIWIL1|DESMA|ACTR8|GNL2|TOP2A|DCAF17|ZGC:153420|ZGC:173742|ZGC:112335|SUV39H1B|ZGC:112359|NUSAP1|KNTC2L|H3F3B.1|FARP2|CTNNA2|ARPC1A|ZGC:171223|ZGC:162239|SMARCB1B|HORMAD1|MYBBP1A|H2AFVL|TMSB|ZGC:56231|TDRD5|LMNB1|ZGC:65851|ZGC:109888|ZGC:136263|BOP1|RPL38|RPL39|TTNA|RPS26|NCAPH|RPS29|NCAPG|ZGC:56457|RPL9|…
44446	1.43e-06	6.54e-05	100	2049	849	28074	intracellular organelle part	ZGC:66156|TOMM20B|WU:FC66H01|RBM8A|SI:DKEYP-113D7.4|INSIG1|DESMA|ZGC:55891|GNL2|SUPT5H|FOXO3A|SCAMP5|ZGC:112335|SOX19B|ZGC:112359|H3F3B.1|ZGC:171223|SMARCA5|PAF1|EXT2|MYBBP1A|POB|ZGC:56231|ACHE|SYVN1|LMNB1|ZGC:65851|BOP1|ZGC:136263|RPL8|FBXO5|ERO1L|EMD|ZGC:158364|AEBP2|ABCB8|SMAD7|TAF7|ZGC:172323|RBMX|VDAC1|ZGC:55815|CORO1A|PLK4|ATP2A1|TOMM40L|MYH11|ZGC:64177|YIPF5|TSGA14|SI:CH211-140M22.7|ATP6V0…
7049	1.65e-06	7.42e-05	26	299	849	28074	cell cycle	ZGC:110417|TTK|AURKB|SCRIB|SESN3|NCAPH|NCAPG|PIWIL1|FBXO5|ACTR8|ZGC:101026|ZGC:162082|CCNA2|NUSAP1|KNTC2L|SMC4|ZGC:158297|PLK4|CDKN1B|WU:FC51B03|ZGC:171223|ZGC:162239|HORMAD1|WU:FE23C11|MELK|SI:DKEY-57A22.11
44422	1.69e-06	7.48e-05	100	2057	849	28074	organelle part	ZGC:66156|TOMM20B|WU:FC66H01|RBM8A|SI:DKEYP-113D7.4|INSIG1|DESMA|ZGC:55891|GNL2|SUPT5H|FOXO3A|SCAMP5|ZGC:112335|SOX19B|ZGC:112359|H3F3B.1|ZGC:171223|SMARCA5|PAF1|EXT2|MYBBP1A|POB|ZGC:56231|ACHE|SYVN1|LMNB1|ZGC:65851|BOP1|ZGC:136263|RPL8|FBXO5|ERO1L|EMD|ZGC:158364|AEBP2|ABCB8|SMAD7|TAF7|ZGC:172323|RBMX|VDAC1|ZGC:55815|CORO1A|PLK4|ATP2A1|TOMM40L|MYH11|ZGC:64177|YIPF5|TSGA14|SI:CH211-140M22.7|ATP6V0…
34645	3.01e-06	0.000129	77	1485	849	28074	cellular macromolecule biosynthetic process	BMI1|ZGC:112305|RPL36A|CHURC1|TBX24|SI:CH211-216L23.1|RPLP2|MXI1|CNOT7|ESR2B|FNTA|PAX9|SOX1A|PAX8|HOXA2B|ACTR8|FOXO3B|SUPT5H|ZGC:153420|TBX15|SOX19B|PTF1A|RYBPA|RYBPB|POLR1C|VAX2|MCM2|POLR1B|MCM4|FOXN4|PAF1|MYBBP1A|SLC40A1|ZGC:91787|SI:DKEY-223N17.3|POU3F3A|SOX3|FARS2|ZGC:109888|SIM1A|RPL38|RPL39|SRF|HOXA11A|TK1|RPS26|NRARPA|RPS29|LHX1A|RPL9|RPL8|LARS|SI:DKEY-72L14.8|POU3F2|HOXA9A|ZGC:136963|SLC3…
50789	3.04e-06	0.000129	148	3405	849	28074	regulation of biological process	RPL36A|THRB|OPN1SW1|SI:CH211-216L23.1|TTK|RUNX2B|WISP1B|MXI1|CNOT7|NOG3|ZGC:136759|CRADD|EVE1|WU:FC66H01|ARL11|S1PR1|EIF4EBP2|RBM8A|TFB2M|VENT|ATOH8|SUPT5H|FOXO3A|CCNA2|SCAMP5|NET1|SYK|IGFBP2A|SOX19B|SOCS1|VAX2|ZGC:63637|SOCS8|FARP2|CTNNA2|ARPC1A|ZGC:64114|WU:FC51B03|RIPK2|PAF1|ARHGAP20B|MYBBP1A|SMARCA4|FGFR2|TDRD5|SOX3|IGF2BP1|IGF2BP3|BOP1|SRF|SCRIB|SESN3|SI:CH211-226M16.3|BIRC5A|NRARPA|RPS29|LH…
279	3.08e-06	0.000129	14	104	849	28074	M phase	ZGC:110417|TTK|NUSAP1|AURKB|KNTC2L|NCAPH|ZGC:158297|ZGC:171223|NCAPG|PIWIL1|FBXO5|HORMAD1|ACTR8|SI:DKEY-57A22.11
9059	3.65e-06	0.000151	77	1493	849	28074	macromolecule biosynthetic process	BMI1|ZGC:112305|RPL36A|CHURC1|TBX24|SI:CH211-216L23.1|RPLP2|MXI1|CNOT7|ESR2B|FNTA|PAX9|SOX1A|PAX8|HOXA2B|ACTR8|FOXO3B|SUPT5H|ZGC:153420|TBX15|SOX19B|PTF1A|RYBPA|RYBPB|POLR1C|VAX2|MCM2|POLR1B|MCM4|FOXN4|PAF1|MYBBP1A|SLC40A1|ZGC:91787|SI:DKEY-223N17.3|POU3F3A|SOX3|FARS2|ZGC:109888|SIM1A|RPL38|RPL39|SRF|HOXA11A|TK1|RPS26|NRARPA|RPS29|LHX1A|RPL9|RPL8|LARS|SI:DKEY-72L14.8|POU3F2|HOXA9A|ZGC:136963|SLC3…
48468	4.86e-06	0.000197	23	260	849	28074	cell development	ACHE|TDRD5|TNC|SCN8AA|CNP|DPYSL3|NKX2.2A|SEMA3AB|SCRIB|VCL|CTNNA2|ALCAMA|DLC|NRARPA|DLA|LHX1A|ASAH1B|PIWIL1|GRNA|SLC40A1|MELK|SMARCA4|CXCL12B
50794	5.4e-06	0.000216	141	3243	849	28074	regulation of cellular process	RPL36A|THRB|OPN1SW1|SI:CH211-216L23.1|TTK|RUNX2B|WISP1B|MXI1|CNOT7|NOG3|ZGC:136759|CRADD|EVE1|WU:FC66H01|ARL11|EIF4EBP2|S1PR1|RBM8A|TFB2M|VENT|SUPT5H|CCNA2|FOXO3A|SCAMP5|NET1|SYK|IGFBP2A|SOX19B|SOCS1|VAX2|ZGC:63637|SOCS8|FARP2|CTNNA2|ARPC1A|ZGC:64114|WU:FC51B03|RIPK2|PAF1|ARHGAP20B|MYBBP1A|SMARCA4|FGFR2|SOX3|IGF2BP1|IGF2BP3|BOP1|SRF|SCRIB|SESN3|SI:CH211-226M16.3|BIRC5A|NRARPA|RPS29|LHX1A|WU:FC13D…
22403	6.01e-06	0.000235	14	110	849	28074	cell cycle phase	ZGC:110417|TTK|NUSAP1|AURKB|KNTC2L|NCAPH|ZGC:158297|ZGC:171223|NCAPG|PIWIL1|FBXO5|HORMAD1|ACTR8|SI:DKEY-57A22.11
10467	6.08e-06	0.000235	75	1463	849	28074	gene expression	BMI1|ZGC:112305|RPL36A|CHURC1|TBX24|SI:CH211-216L23.1|RPLP2|ZGC:109736|MXI1|CNOT7|ESR2B|WDR36|PAX9|SOX1A|RBM8A|PAX8|HOXA2B|ACTR8|FOXO3B|SUPT5H|ZGC:153420|TBX15|RRP1|SOX19B|PTF1A|RYBPA|RYBPB|POLR1C|PRPF3|VAX2|POLR1B|MRM1|FOXN4|PAF1|MYBBP1A|SI:DKEY-223N17.3|WU:FD99C08|POU3F3A|SOX3|FARS2|ZGC:109888|SIM1A|RPL38|BOP1|RPL39|SRF|HOXA11A|RPS26|NRARPA|RPS29|LHX1A|RPL9|RPL8|LARS|SI:DKEY-72L14.8|POU3F2|HOXA…
50793	7.53e-06	0.000287	19	194	849	28074	regulation of developmental process	CDK1|CHURC1|IGFBP2A|TNC|VAX2|NOG3|SLIT3|EVE1|BIRC5A|NOTCH2|CORO1A|ASCL1B|DIXDC1A|LHX1A|FITM2|VENT|BTBD6A|ATOH8|FOXO3A
5694	8.17e-06	0.000306	21	231	849	28074	chromosome	ZGC:173742|ZGC:110417|SUV39H1B|ZGC:136263|AURKB|KNTC2L|H3F3B.1|RBMX|TTNA|TOP1L|SMC4|NCAPH|ZGC:158297|ZGC:171223|NCAPG|SMARCB1B|HORMAD1|ACTR8|TOP2A|H2AFVL|SI:DKEY-57A22.11
7420	8.34e-06	0.000308	18	178	849	28074	brain development	SFRP1A|PTF1A|ZIC2A|SIX3A|SIM1A|VAX2|FRZB|PCDH19|CTNNA2|DLB|FZD10|DLA|ASCL1B|DIXDC1A|FSTA|LHX1A|ENG2A|LMO4A
45132	1.19e-05	0.000432	4	6	849	28074	meiotic chromosome segregation	ZGC:158297|TTK|HORMAD1|SI:DKEY-57A22.11
19222	1.21e-05	0.000433	60	1112	849	28074	regulation of metabolic process	BMI1|CHURC1|THRB|SI:CH211-216L23.1|MLL3B|RUNX2B|MXI1|CNOT7|ZGC:136759|EIF4EBP2|PAX9|SOX1A|RBM8A|SI:CH211-135F11.1|PAX8|PIWIL1|TFB2M|ACTR8|SUPT5H|CCNA2|FOXO3A|DLG2|IGFBP2A|SOX19B|PTF1A|RYBPA|RYBPB|PAF1|MYBBP1A|SMARCA4|SI:DKEY-223N17.3|TDRD5|SOX3|IGF2BP1|IGF2BP3|SRF|SCRIB|NRARPA|LHX1A|WU:FC13D03|ADRA2A|FBXO5|APEX1|SLC30A9|MITFB|MYF6|AEBP2|TAF5|SMAD7|ZIC2A|RBMX|PARK7|PEA3|ZGC:56330|HDAC3|DUSP1|WU:FB…
31323	1.31e-05	0.00046	57	1041	849	28074	regulation of cellular metabolic process	BMI1|CHURC1|THRB|SI:CH211-216L23.1|MLL3B|RUNX2B|MXI1|CNOT7|ZGC:136759|EIF4EBP2|PAX9|SOX1A|RBM8A|SI:CH211-135F11.1|PAX8|PIWIL1|TFB2M|ACTR8|SUPT5H|CCNA2|FOXO3A|DLG2|IGFBP2A|SOX19B|PTF1A|RYBPA|RYBPB|PAF1|MYBBP1A|SMARCA4|SI:DKEY-223N17.3|SOX3|IGF2BP1|IGF2BP3|SRF|SCRIB|NRARPA|LHX1A|WU:FC13D03|ADRA2A|FBXO5|SLC30A9|MITFB|MYF6|AEBP2|TAF5|SMAD7|ZIC2A|RBMX|PEA3|ZGC:56330|HDAC3|DUSP1|WU:FB99E06|JMJD6|ZGC:11…
51239	1.32e-05	0.00046	18	184	849	28074	regulation of multicellular organismal process	CDK1|CHURC1|TNC|VAX2|SLIT3|EVE1|GJA3|BIRC5A|ASCL1B|DIXDC1A|LHX1A|ATP2A1|VENT|BTBD6A|ATOH8|FOXO3A|MELK|SCAMP5
31326	1.52e-05	0.000515	48	828	849	28074	regulation of cellular biosynthetic process	BMI1|SI:DKEY-223N17.3|CHURC1|THRB|SOX3|MLL3B|SI:CH211-216L23.1|IGF2BP1|RUNX2B|IGF2BP3|MXI1|CNOT7|SRF|NRARPA|EIF4EBP2|PAX9|SOX1A|LHX1A|RBM8A|PAX8|PIWIL1|ADRA2A|TFB2M|ACTR8|SUPT5H|SLC30A9|FOXO3A|MITFB|MYF6|AEBP2|IGFBP2A|SMAD7|TAF5|SOX19B|PTF1A|RYBPA|ZIC2A|RYBPB|RBMX|PEA3|ZGC:56330|HDAC3|WU:FB99E06|JMJD6|PAF1|MYBBP1A|RXRBB|SMARCA4
1525	1.52e-05	0.000515	12	89	849	28074	angiogenesis	BIRC5A|NRARPA|HDAC3|RSPO1|RPS29|IGFBP2A|JMJD6|RAB5C|FLT4|HS6ST2|SEMA3AB|CXCL12B
9889	1.66e-05	0.000556	48	831	849	28074	regulation of biosynthetic process	BMI1|SI:DKEY-223N17.3|CHURC1|THRB|SOX3|MLL3B|SI:CH211-216L23.1|IGF2BP1|RUNX2B|IGF2BP3|MXI1|CNOT7|SRF|NRARPA|EIF4EBP2|PAX9|SOX1A|LHX1A|RBM8A|PAX8|PIWIL1|ADRA2A|TFB2M|ACTR8|SUPT5H|SLC30A9|FOXO3A|MITFB|MYF6|AEBP2|IGFBP2A|SMAD7|TAF5|SOX19B|PTF1A|RYBPA|ZIC2A|RYBPB|RBMX|PEA3|ZGC:56330|HDAC3|WU:FB99E06|JMJD6|PAF1|MYBBP1A|RXRBB|SMARCA4
48514	1.82e-05	0.000602	14	121	849	28074	blood vessel morphogenesis	RAB5C|IGFBP2A|FLT4|SEMA3AB|FLI1B|EPHB4A|BIRC5A|NRARPA|HDAC3|RPS29|RSPO1|JMJD6|HS6ST2|CXCL12B
1654	1.86e-05	0.000607	16	154	849	28074	eye development	RAB18A|SFRP1A|ZIC2A|VAX2|GJA3|ATP6V1F|ALCAMA|DIXDC1A|LHX1A|SMARCA5|HS6ST2|PAICS|MAB21L2|LMO4A|POB|SMARCA4
10556	1.93e-05	0.000621	47	812	849	28074	regulation of macromolecule biosynthetic process	BMI1|SI:DKEY-223N17.3|CHURC1|THRB|SOX3|MLL3B|SI:CH211-216L23.1|IGF2BP1|RUNX2B|IGF2BP3|MXI1|CNOT7|SRF|NRARPA|EIF4EBP2|PAX9|SOX1A|LHX1A|RBM8A|PAX8|PIWIL1|TFB2M|ACTR8|SUPT5H|SLC30A9|FOXO3A|MITFB|MYF6|AEBP2|IGFBP2A|SMAD7|TAF5|SOX19B|PTF1A|RYBPA|ZIC2A|RYBPB|RBMX|PEA3|ZGC:56330|HDAC3|WU:FB99E06|JMJD6|PAF1|MYBBP1A|RXRBB|SMARCA4
48667	2.14e-05	0.00067	12	92	849	28074	cell morphogenesis involved in neuron differentiation	ALCAMA|LHX1A|TNC|ASAH1B|SCN8AA|CNP|DPYSL3|GRNA|NKX2.2A|SEMA3AB|CTNNA2|CXCL12B
7409	2.14e-05	0.00067	12	92	849	28074	axonogenesis	ALCAMA|LHX1A|TNC|ASAH1B|SCN8AA|CNP|DPYSL3|GRNA|NKX2.2A|SEMA3AB|CTNNA2|CXCL12B
6812	2.17e-05	0.000672	19	209	849	28074	cation transport	SCN8AA|MFI2|RHBG|SI:CH211-221P4.4|ZGC:56095|ATP6V0CA|ATP6V1F|MAGT1|TFA|NNT|ATP2A1|ZGC:153607|ATP5C1|ZGC:55891|SLC30A9|SLC40A1|SI:CH211-140M22.7|ATP5IB|ATP6V0A1B
10468	2.39e-05	0.000721	49	867	849	28074	regulation of gene expression	BMI1|CHURC1|THRB|SI:CH211-216L23.1|MLL3B|RUNX2B|CNOT7|MXI1|EIF4EBP2|PAX9|RBM8A|SOX1A|PAX8|PIWIL1|TFB2M|ACTR8|SUPT5H|FOXO3A|SOX19B|PTF1A|RYBPA|RYBPB|PAF1|MYBBP1A|SMARCA4|SI:DKEY-223N17.3|TDRD5|SOX3|IGF2BP1|IGF2BP3|SRF|NRARPA|LHX1A|SLC30A9|APEX1|MITFB|MYF6|AEBP2|TAF5|SMAD7|ZIC2A|RBMX|PARK7|PEA3|HDAC3|ZGC:56330|WU:FB99E06|JMJD6|RXRBB
48812	2.39e-05	0.000721	12	93	849	28074	neuron projection morphogenesis	ALCAMA|LHX1A|TNC|ASAH1B|SCN8AA|CNP|DPYSL3|GRNA|NKX2.2A|SEMA3AB|CTNNA2|CXCL12B
9887	2.67e-05	0.000797	25	329	849	28074	organ morphogenesis	AP1M2|CX43|SOX3|NKX2.2A|SEMA3AB|SCRIB|GJA3|ALCAMA|NRARPA|S1PR1|FSTA|PACSIN3|JAG1B|LHX1A|HS6ST2|APEX1|PTF1A|ZIC2A|SPARC|PCDH19|CTNNA2|EPHB4A|NOTCH2|MAB21L2|SMARCA4
48640	2.76e-05	0.000812	3	3	849	28074	negative regulation of developmental growth	IGFBP2A|TNC|SLIT3
80090	2.95e-05	0.000858	53	972	849	28074	regulation of primary metabolic process	BMI1|CHURC1|THRB|SI:CH211-216L23.1|MLL3B|RUNX2B|CNOT7|MXI1|EIF4EBP2|PAX9|SOX1A|RBM8A|SI:CH211-135F11.1|PAX8|PIWIL1|TFB2M|ACTR8|SUPT5H|FOXO3A|IGFBP2A|SOX19B|PTF1A|RYBPA|RYBPB|PAF1|MYBBP1A|SMARCA4|SI:DKEY-223N17.3|SOX3|IGF2BP1|IGF2BP3|SRF|SCRIB|NRARPA|LHX1A|WU:FC13D03|ADRA2A|FBXO5|SLC30A9|MITFB|MYF6|AEBP2|TAF5|SMAD7|ZIC2A|RBMX|PEA3|ZGC:56330|HDAC3|WU:FB99E06|JMJD6|ZGC:114045|RXRBB
43234	3.09e-05	0.000889	84	1773	849	28074	protein complex	BMI1|ZGC:103652|ZGC:110417|COPS5|ZGC:66156|CX43|ZGC:66125|CLYBL|SI:BUSM1-118J2.5|GJA3|B2M|TOMM20B|SOX1A|SI:DKEYP-113D7.4|TUBB5|MGC173646|ZGC:55891|DESMA|SUPT5H|FOXO3A|DCAF17|ATP5IB|CX35|ZGC:112335|SOX19B|PTF1A|ZGC:112359|NUSAP1|KNTC2L|ATP6V0CA|ATP6V1F|MED7|ZGC:64115|PSME1|ZGC:171223|ZGC:162239|PSME2|PFDN6|SMARCB1B|ATP5C1|SMARCA5|SGCD|PAF1|CK2B|PSMB10|ZGC:56231|AP1M2|C9|LMNB1|ZGC:65851|SCN8AA|AP2M…
31175	3.3e-05	0.000938	12	96	849	28074	neuron projection development	ALCAMA|LHX1A|TNC|ASAH1B|SCN8AA|CNP|DPYSL3|GRNA|NKX2.2A|SEMA3AB|CTNNA2|CXCL12B
16070	3.46e-05	0.000972	66	1306	849	28074	RNA metabolic process	BMI1|ZGC:112305|CHURC1|TBX24|SI:CH211-216L23.1|CNP|ZGC:109736|MXI1|CNOT7|ESR2B|WDR36|PAX9|SOX1A|RBM8A|PAX8|PIWIL1|HOXA2B|ACTR8|FOXO3B|SUPT5H|RRP1|TBX15|SOX19B|PTF1A|RYBPA|RYBPB|PRPF3|VAX2|POLR1C|POLR1B|MRM1|FOXN4|PAF1|MYBBP1A|SI:DKEY-223N17.3|WU:FD99C08|POU3F3A|SOX3|FARS2|SIM1A|BOP1|SRF|HOXA11A|NRARPA|LHX1A|LARS|SI:DKEY-72L14.8|POU3F2|HOXA9A|SLC30A9|AEBP2|FOXD5|SMAD7|TAF7|RBMX|PEA3|HDAC3|ASCL1B|H…
60255	3.69e-05	0.00103	51	931	849	28074	regulation of macromolecule metabolic process	BMI1|CHURC1|THRB|SI:CH211-216L23.1|MLL3B|RUNX2B|CNOT7|MXI1|EIF4EBP2|PAX9|SOX1A|RBM8A|PAX8|PIWIL1|TFB2M|ACTR8|SUPT5H|FOXO3A|IGFBP2A|SOX19B|PTF1A|RYBPA|RYBPB|PAF1|MYBBP1A|SMARCA4|SI:DKEY-223N17.3|TDRD5|SOX3|IGF2BP1|IGF2BP3|SRF|NRARPA|LHX1A|FBXO5|APEX1|SLC30A9|MITFB|MYF6|AEBP2|TAF5|SMAD7|ZIC2A|RBMX|PARK7|PEA3|HDAC3|ZGC:56330|WU:FB99E06|JMJD6|RXRBB
48666	3.76e-05	0.00104	14	129	849	28074	neuron development	ACHE|TNC|SCN8AA|CNP|DPYSL3|NKX2.2A|SEMA3AB|CTNNA2|ALCAMA|DLC|LHX1A|ASAH1B|GRNA|CXCL12B
7389	4.06e-05	0.0011	21	257	849	28074	pattern specification process	CHURC1|TBX24|TDRD5|ZIC2A|IGF1|RUNX2B|NOG3|SEMA3AB|ZIC3|EVE1|DLC|NRARPA|DLA|FSTA|LHX1A|JAG1B|SGCD|HS6ST2|VENT|FOXO3A|ENG2A
51960	5.41e-05	0.00146	8	45	849	28074	regulation of nervous system development	ASCL1B|DIXDC1A|LHX1A|TNC|VAX2|BTBD6A|FOXO3A|SLIT3
48598	5.99e-05	0.00159	21	264	849	28074	embryonic morphogenesis	CHURC1|CX43|RAB5C|SOX3|ZIC2A|SPARC|NKX2.2A|PCDH19|SCRIB|SALL1A|ALCAMA|S1PR1|DUSP1|PACSIN3|FSTA|LHX1A|HS6ST2|APEX1|MAB21L2|SMARCA4|CXCL12B
48518	6.97e-05	0.00184	24	328	849	28074	positive regulation of biological process	FGFR2|CHURC1|TNC|PTF1A|RUNX2B|RBMX|SCRIB|SALL1A|PEA3|BIRC5A|PLK4|ASCL1B|S1PR1|DIXDC1A|RSPO1|LHX1A|ATP2A1|RIPK2|PAF1|SUPT5H|FOXO3A|MELK|SCAMP5|CXCL12B
1568	7.32e-05	0.00191	14	137	849	28074	blood vessel development	RAB5C|IGFBP2A|FLT4|SEMA3AB|FLI1B|EPHB4A|BIRC5A|NRARPA|HDAC3|RPS29|RSPO1|JMJD6|HS6ST2|CXCL12B
60322	9.27e-05	0.00239	4	9	849	28074	head development	NOTCH2|WU:FC66H01|LHX1A|JAG1B
7219	0.000102	0.00255	8	49	849	28074	Notch signaling pathway	DLC|NOTCH2|DLB|NRARPA|DLA|MIB|JAG1B|UCHL3
31099	0.000102	0.00255	8	49	849	28074	regeneration	NOTCH2|CX43|TNC|TTK|CNP|INHBAA|HSPA8|SMARCA4
3677	0.000102	0.00255	100	2276	849	28074	DNA binding	THRB|SI:CH211-216L23.1|RUNX2B|PDX1|RUNX2A|MXI1|ESR2B|EVE1|VENT|FOXO3B|FOXO3A|POLL|TADA2A|SOX19B|VAX2|H3F3B.1|FOXN4|SMARCA5|RAD18|NKX2.5|ENG2A|MYBBP1A|ENG2B|SMARCA4|RAD23B|POU3F3A|SOX3|SIX3A|ZGC:136263|ZGC:152938|SRF|NR2F6B|LHX1A|SB:CB1008|HOXA9A|AEBP2|SI:DKEYP-35B8.5|ONECUTL|MCM6L|SMAD7|EME1|SIX2A|MEIS2.1|ATF3|WU:FB99E06|HOXC9A|HOPX|HOXD3A|ZGC:77395|HOXC10A|RXRBB|ZGC:123170|ZGC:112305|TBX24|FOXA2…
904	0.000106	0.00259	12	108	849	28074	cell morphogenesis involved in differentiation	ALCAMA|LHX1A|TNC|ASAH1B|SCN8AA|CNP|DPYSL3|GRNA|NKX2.2A|SEMA3AB|CTNNA2|CXCL12B
51128	0.000106	0.00259	12	108	849	28074	regulation of cellular component organization	ARPC1A|TMSB|PLK4|CORO1A|DIXDC1A|RAB5C|TNC|FITM2|FBXO5|VAX2|SLIT3|CTNNA2
42661	0.000108	0.00261	3	4	849	28074	regulation of mesodermal cell fate specification	CHURC1|VENT|EVE1
5198	0.000117	0.00281	32	516	849	28074	structural molecule activity	ZGC:103652|RPL36A|CLDN11B|LMNB1|ZGC:65851|VAPAL|ZGC:110333|ZGC:109888|RPLP2|CLDN7B|RPL38|RPL39|VCL|CLDNG|RPS26|RPS29|RPL9|SI:DKEYP-113D7.4|RPL8|TUBB5|DESMA|ZGC:153420|MRPS23|ZGC:112335|ZGC:112359|ZGC:172323|COL5A1|CTNNA2|CRYABA|COL1A2|ZGC:73275|INAB
5730	0.000133	0.00316	10	79	849	28074	nucleolus	PLK4|JMJD6|ZGC:56457|BOP1|GNL2|APEX1|DCAF17|MYBBP1A|TOP1L|PINX1
4623	0.000151	0.00355	4	10	849	28074	phospholipase A2 activity	ZGC:162119|PLA2G12B|PLA2G1B|OC90
65008	0.000154	0.00357	28	433	849	28074	regulation of biological quality	GLRX3|TMSB|ACHE|TNC|TTK|PDIA5|ZGC:56095|TFA|ASAH1B|ZGC:153607|SELT2|GRNA|SEPW2B|MFI2|RHOT1A|MAO|PARK7|CTNNA2|SLIT3|ARPC1A|MAGT1|CORO1A|DIO2|PSMD10|ATP2A1|PLP1A|SLC40A1|MELK
22603	0.000154	0.00357	11	96	849	28074	regulation of anatomical structure morphogenesis	BIRC5A|CORO1A|CHURC1|DIXDC1A|LHX1A|TNC|FITM2|VAX2|VENT|SLIT3|EVE1
7067	0.00016	0.00367	9	66	849	28074	mitosis	ZGC:110417|NCAPH|ZGC:171223|NCAPG|NUSAP1|FBXO5|ACTR8|AURKB|KNTC2L
6811	0.000193	0.00439	19	246	849	28074	ion transport	SCN8AA|MFI2|RHBG|SI:CH211-221P4.4|ZGC:56095|ATP6V0CA|ATP6V1F|MAGT1|TFA|NNT|ATP2A1|ZGC:153607|ATP5C1|ZGC:55891|SLC30A9|SLC40A1|SI:CH211-140M22.7|ATP5IB|ATP6V0A1B
280	0.000202	0.00455	9	68	849	28074	nuclear division	ZGC:110417|NCAPH|ZGC:171223|NCAPG|NUSAP1|FBXO5|ACTR8|AURKB|KNTC2L
7267	0.000227	0.00501	9	69	849	28074	cell-cell signaling	ACHE|CX35|CX43|LHX1A|TNC|DLGAP5|MAO|DLG2|CTNNA2
16043	0.000227	0.00501	55	1105	849	28074	cellular component organization	BMI1|ZGC:110417|WASB|CNP|AURKB|SEMA3AB|VCL|ALCAMA|SH3BP4A|FITM2|TUBB5|ACTR8|DLG2|ZGC:112335|NUSAP1|KNTC2L|H3F3B.1|CTNNA2|ZGC:171223|SMARCA5|SMARCB1B|SGCD|HORMAD1|H2AFVL|POB|TMSB|ACHE|TDRD5|TNC|SCN8AA|NKX2.2A|TTNA|SCRIB|NCAPH|NCAPG|LHX1A|ASAH1B|ZGC:175094|FBXO5|SI:DKEY-72L14.8|GRNA|AEBP2|PICALML|TAF7|DPYSL3|RBMX|TOP1L|SMC4|CORO1A|PLK4|JMJD6|SVIL|TUBGL|TSGA14|CXCL12B
502	0.000234	0.00513	8	55	849	28074	proteasome complex	PSMB10|PSME1|PSMB9A|PSME2|PSMD10|PSMA8|PSMB8|PSMB11
48522	0.000256	0.00548	21	293	849	28074	positive regulation of cellular process	FGFR2|CHURC1|TNC|PTF1A|RUNX2B|RBMX|SCRIB|SALL1A|PEA3|PLK4|ASCL1B|S1PR1|DIXDC1A|RSPO1|LHX1A|RIPK2|PAF1|SUPT5H|FOXO3A|MELK|SCAMP5
70	0.000263	0.00548	3	5	849	28074	mitotic sister chromatid segregation	NCAPH|ZGC:171223|NCAPG
4448	0.000263	0.00548	3	5	849	28074	isocitrate dehydrogenase activity	IDH3B|IDH1|IDH3A
21554	0.000263	0.00548	3	5	849	28074	optic nerve development	TNC|VAX2|SMARCA4
50918	0.000263	0.00548	3	5	849	28074	positive chemotaxis	CORO1A|SCRIB|CXCL12B
55077	0.000263	0.00548	3	5	849	28074	gap junction hemi-channel activity	CX35|CX43|GJA3
19219	0.000267	0.00551	46	882	849	28074	regulation of nucleobase, nucleoside, nucleotide and nucleic acid metabolic process	BMI1|SI:DKEY-223N17.3|CHURC1|THRB|SOX3|MLL3B|SI:CH211-216L23.1|RUNX2B|MXI1|CNOT7|SRF|SCRIB|NRARPA|PAX9|SOX1A|LHX1A|WU:FC13D03|SI:CH211-135F11.1|PAX8|ADRA2A|TFB2M|ACTR8|SUPT5H|SLC30A9|FOXO3A|MITFB|MYF6|AEBP2|IGFBP2A|SMAD7|TAF5|SOX19B|PTF1A|RYBPA|ZIC2A|RYBPB|RBMX|PEA3|HDAC3|WU:FB99E06|JMJD6|PAF1|MYBBP1A|ZGC:114045|RXRBB|SMARCA4
51171	0.000281	0.00568	46	884	849	28074	regulation of nitrogen compound metabolic process	BMI1|SI:DKEY-223N17.3|CHURC1|THRB|SOX3|MLL3B|SI:CH211-216L23.1|RUNX2B|MXI1|CNOT7|SRF|SCRIB|NRARPA|PAX9|SOX1A|LHX1A|WU:FC13D03|SI:CH211-135F11.1|PAX8|ADRA2A|TFB2M|ACTR8|SUPT5H|SLC30A9|FOXO3A|MITFB|MYF6|AEBP2|IGFBP2A|SMAD7|TAF5|SOX19B|PTF1A|RYBPA|ZIC2A|RYBPB|RBMX|PEA3|HDAC3|WU:FB99E06|JMJD6|PAF1|MYBBP1A|ZGC:114045|RXRBB|SMARCA4
87	0.000282	0.00568	9	71	849	28074	M phase of mitotic cell cycle	ZGC:110417|NCAPH|ZGC:171223|NCAPG|NUSAP1|FBXO5|ACTR8|AURKB|KNTC2L
60041	0.000282	0.00568	9	71	849	28074	retina development in camera-type eye	ALCAMA|LHX1A|ZIC2A|SMARCA5|VAX2|PAICS|POB|ATP6V1F|SMARCA4
6996	0.000297	0.00593	34	591	849	28074	organelle organization	BMI1|TMSB|ZGC:110417|WASB|ACHE|TDRD5|AURKB|TTNA|SCRIB|VCL|NCAPH|NCAPG|FITM2|ZGC:175094|FBXO5|ACTR8|AEBP2|PICALML|NUSAP1|KNTC2L|H3F3B.1|TOP1L|SMC4|CORO1A|PLK4|ZGC:171223|JMJD6|SVIL|SMARCA5|SMARCB1B|SGCD|HORMAD1|TSGA14|H2AFVL
16477	0.000311	0.00616	12	121	849	28074	cell migration	EPHB4A|NRARPA|CORO1A|CHURC1|S1PR1|LHX1A|TNC|NKX2.2A|SUPT5H|SCRIB|CXCL12B|SMARCA4
17147	0.000339	0.00658	4	12	849	28074	Wnt-protein binding	WU:FC66H01|FZD10|SFRP1A|FRZB
8045	0.000339	0.00658	4	12	849	28074	motor axon guidance	LHX1A|SCN8AA|NKX2.2A|SEMA3AB
30900	0.000341	0.00658	8	58	849	28074	forebrain development	DLB|DLA|DIXDC1A|LHX1A|ZIC2A|VAX2|SIM1A|LMO4A
9953	0.000349	0.00669	9	73	849	28074	dorsal/ventral pattern formation	FSTA|LHX1A|JAG1B|ZIC2A|IGF1|RUNX2B|VENT|NOG3|EVE1
45595	0.000357	0.0068	10	89	849	28074	regulation of cell differentiation	CHURC1|ASCL1B|DIXDC1A|TNC|VAX2|VENT|BTBD6A|NOG3|SLIT3|EVE1
31981	0.000362	0.00684	24	366	849	28074	nuclear lumen	AEBP2|SMAD7|SOX19B|PTF1A|TAF7|BOP1|TOP1L|MED31|MED7|PLK4|DUSP1|SOX1A|JMJD6|RBM8A|ZGC:56457|PAF1|SUPT5H|GNL2|APEX1|FOXO3A|MYBBP1A|DCAF17|ZGC:158364|PINX1
45449	0.000414	0.00777	40	749	849	28074	regulation of transcription	BMI1|SI:DKEY-223N17.3|CHURC1|THRB|SOX3|SI:CH211-216L23.1|MLL3B|RUNX2B|MXI1|CNOT7|SRF|NRARPA|PAX9|SOX1A|LHX1A|PAX8|TFB2M|ACTR8|SUPT5H|SLC30A9|FOXO3A|MITFB|MYF6|AEBP2|TAF5|SMAD7|SOX19B|PTF1A|RYBPA|ZIC2A|RYBPB|RBMX|PEA3|HDAC3|WU:FB99E06|JMJD6|PAF1|MYBBP1A|RXRBB|SMARCA4
6818	0.000431	0.00792	8	60	849	28074	hydrogen transport	NNT|ATP5C1|ZGC:55891|ATP5IB|SI:CH211-140M22.7|ATP6V0CA|ATP6V1F|ATP6V0A1B
15992	0.000431	0.00792	8	60	849	28074	proton transport	NNT|ATP5C1|ZGC:55891|ATP5IB|SI:CH211-140M22.7|ATP6V0CA|ATP6V1F|ATP6V0A1B
9056	0.000432	0.00792	36	652	849	28074	catabolic process	PSMB10|RAD23B|ACHE|ALDOAA|ALDOAB|ALDOB|CNP|PSMA8|PSMB11|TDO2A|ZGC:65788|ZGC:162119|RBM8A|PLA2G12B|PLA2G1B|IDH1|USP10|DHTKD1|PSMB9A|ACO2|NPL|SI:DKEY-147F3.4|MAO|IDH3B|DPYSL3|RBMX|PSMB8|OC90|PARK7|IDH3A|RPE|UBR5|ATP2A1|UCHL5|UCHL3|CUL4B
44428	0.000435	0.00792	31	532	849	28074	nuclear part	BMI1|COPS5|BOP1|SOX1A|RBM8A|ZGC:56457|MTMR8|GNL2|SUPT5H|APEX1|DCAF17|FOXO3A|EMD|PINX1|ZGC:158364|AEBP2|SMAD7|SOX19B|TAF7|PTF1A|RBMX|TOP1L|MED31|MED7|PLK4|DUSP1|JMJD6|SMARCA5|SMARCB1B|PAF1|MYBBP1A
48285	0.000472	0.0085	9	76	849	28074	organelle fission	ZGC:110417|NCAPH|ZGC:171223|NCAPG|NUSAP1|FBXO5|ACTR8|AURKB|KNTC2L
1764	0.000477	0.0085	4	13	849	28074	neuron migration	LHX1A|SUPT5H|SCRIB|CXCL12B
50770	0.000477	0.0085	4	13	849	28074	regulation of axonogenesis	DIXDC1A|TNC|VAX2|SLIT3
48858	0.000509	0.00885	13	146	849	28074	cell projection morphogenesis	TNC|SCN8AA|DPYSL3|CNP|NKX2.2A|SEMA3AB|CTNNA2|ALCAMA|LHX1A|ASAH1B|GRNA|TSGA14|CXCL12B
4332	0.000515	0.00885	3	6	849	28074	fructose-bisphosphate aldolase activity	ALDOAA|ALDOAB|ALDOB
819	0.000515	0.00885	3	6	849	28074	sister chromatid segregation	NCAPH|ZGC:171223|NCAPG
45926	0.000515	0.00885	3	6	849	28074	negative regulation of growth	IGFBP2A|TNC|SLIT3
50803	0.000515	0.00885	3	6	849	28074	regulation of synapse structure and activity	ACHE|TNC|CTNNA2
15672	0.000555	0.00947	10	94	849	28074	monovalent inorganic cation transport	NNT|SCN8AA|ATP5C1|SI:CH211-221P4.4|ZGC:55891|ATP5IB|SI:CH211-140M22.7|ATP6V0CA|ATP6V1F|ATP6V0A1B
51301	0.000558	0.00947	12	129	849	28074	cell division	CDK1|ZGC:110417|NCAPH|ZGC:171223|NUSAP1|TTK|FBXO5|CDC20|ACTR8|AURKB|KNTC2L|CCNA2
31974	0.000562	0.00947	26	423	849	28074	membrane-enclosed lumen	ACHE|BOP1|RBM8A|SOX1A|ZGC:56457|GNL2|SUPT5H|APEX1|DCAF17|FOXO3A|PINX1|ZGC:158364|AEBP2|SMAD7|SOX19B|TAF7|PTF1A|ZGC:86706|TOP1L|MED31|MED7|PLK4|DUSP1|JMJD6|PAF1|MYBBP1A
34220	0.000573	0.00958	9	78	849	28074	ion transmembrane transport	ZGC:153607|ATP5C1|ZGC:55891|SLC30A9|ATP5IB|SI:CH211-140M22.7|ATP6V0CA|ATP6V1F|ATP6V0A1B
3002	0.000596	0.0099	15	187	849	28074	regionalization	CHURC1|TBX24|TDRD5|ZIC2A|IGF1|RUNX2B|NOG3|ZIC3|EVE1|DLC|FSTA|JAG1B|LHX1A|VENT|ENG2A
278	0.000604	0.00996	10	95	849	28074	mitotic cell cycle	ZGC:110417|NCAPH|ZGC:171223|NCAPG|NUSAP1|FBXO5|ACTR8|AURKB|KNTC2L|SCRIB
48870	0.000641	0.0104	12	131	849	28074	cell motility	EPHB4A|NRARPA|CORO1A|CHURC1|S1PR1|LHX1A|TNC|NKX2.2A|SUPT5H|SCRIB|CXCL12B|SMARCA4
51674	0.000641	0.0104	12	131	849	28074	localization of cell	EPHB4A|NRARPA|CORO1A|CHURC1|S1PR1|LHX1A|TNC|NKX2.2A|SUPT5H|SCRIB|CXCL12B|SMARCA4
19842	0.000652	0.0104	14	169	849	28074	vitamin binding	SPTLC2|NDUFAB1|SI:CH211-102C2.6|EGLN3|GCAT|EGLN1|GOT2B|MUT|AGXTA|P4HA1|DHTKD1|ZGC:92607|GAD1|SLC46A1
793	0.000658	0.0104	5	24	849	28074	condensed chromosome	ZGC:110417|NCAPH|ZGC:171223|NCAPG|KNTC2L
51129	0.000658	0.0104	5	24	849	28074	negative regulation of cellular component organization	TMSB|CORO1A|TNC|FBXO5|SLIT3
30901	0.000658	0.0104	5	24	849	28074	midbrain development	DLB|DLA|FSTA|ZIC2A|ENG2A
6355	0.000659	0.0104	38	717	849	28074	regulation of transcription, DNA-dependent	BMI1|SI:DKEY-223N17.3|CHURC1|THRB|SI:CH211-216L23.1|MLL3B|RUNX2B|MXI1|CNOT7|SRF|NRARPA|PAX9|LHX1A|PAX8|TFB2M|ACTR8|SUPT5H|SLC30A9|FOXO3A|MITFB|MYF6|AEBP2|TAF5|SMAD7|SOX19B|PTF1A|RYBPA|ZIC2A|RYBPB|RBMX|PEA3|HDAC3|WU:FB99E06|JMJD6|PAF1|MYBBP1A|RXRBB|SMARCA4
70013	0.000694	0.0109	25	406	849	28074	intracellular organelle lumen	ACHE|BOP1|RBM8A|SOX1A|ZGC:56457|GNL2|SUPT5H|DCAF17|FOXO3A|APEX1|PINX1|ZGC:158364|AEBP2|SMAD7|SOX19B|TAF7|PTF1A|TOP1L|MED31|MED7|PLK4|DUSP1|JMJD6|PAF1|MYBBP1A
43233	0.000718	0.0112	25	407	849	28074	organelle lumen	ACHE|BOP1|RBM8A|SOX1A|ZGC:56457|GNL2|SUPT5H|DCAF17|FOXO3A|APEX1|PINX1|ZGC:158364|AEBP2|SMAD7|SOX19B|TAF7|PTF1A|TOP1L|MED31|MED7|PLK4|DUSP1|JMJD6|PAF1|MYBBP1A
35107	0.000745	0.0115	8	65	849	28074	appendage morphogenesis	EVX1|CX43|TTK|INHBAA|HSPA8|SALL1A|PEA3|SMARCA4
48568	0.000745	0.0115	13	152	849	28074	embryonic organ development	CX43|SOX3|SOCS1|SPARC|ALCAMA|DLA|PACSIN3|FSTA|HS6ST2|MAB21L2|LMO4A|SLC40A1|SMARCA4
31324	0.000772	0.0118	10	98	849	28074	negative regulation of cellular metabolic process	ZGC:56330|EIF4EBP2|IGFBP2A|LHX1A|ZIC2A|FBXO5|PAF1|SUPT5H|RBMX|RXRBB
15674	0.00082	0.0124	7	51	849	28074	di-, tri-valent inorganic cation transport	MAGT1|TFA|ZGC:153607|MFI2|ATP2A1|ZGC:56095|SLC40A1
6928	0.000821	0.0124	14	173	849	28074	cellular component movement	CHURC1|TNC|SCN8AA|NKX2.2A|SEMA3AB|SCRIB|EPHB4A|NRARPA|CORO1A|S1PR1|LHX1A|SUPT5H|SMARCA4|CXCL12B
32990	0.000842	0.0126	13	154	849	28074	cell part morphogenesis	TNC|SCN8AA|DPYSL3|CNP|NKX2.2A|SEMA3AB|CTNNA2|ALCAMA|LHX1A|ASAH1B|GRNA|TSGA14|CXCL12B
10975	0.000868	0.0128	4	15	849	28074	regulation of neuron projection development	DIXDC1A|TNC|VAX2|SLIT3
5506	0.000869	0.0128	22	344	849	28074	iron ion binding	CYP51|MPX|CYP2X12|MFI2|ZGC:86706|EGLN3|FADS2|EGLN1|ZGC:56095|SI:BUSM1-118J2.5|SC4MOL|TDO2A|HBBE1.1|CYP17A1|TFA|CYP27C1|CYP3A65|P4HA1|HBAE3|MGC173646|ZGC:154110|CYP2J28
3	0.000903	0.0128	9	83	849	28074	reproduction	FZD10|SFRP1A|WU:FD99C08|TDRD5|FSTA|PIWIL1|HORMAD1|FRZB|PARK7
22414	0.000903	0.0128	9	83	849	28074	reproductive process	FZD10|SFRP1A|WU:FD99C08|TDRD5|FSTA|PIWIL1|HORMAD1|FRZB|PARK7
36	0.000914	0.0128	2	2	849	28074	acyl carrier activity	NDUFAB1|ZGC:92607
30517	0.000914	0.0128	2	2	849	28074	negative regulation of axon extension	TNC|SLIT3
796	0.000914	0.0128	2	2	849	28074	condensin complex	NCAPH|NCAPG
50771	0.000914	0.0128	2	2	849	28074	negative regulation of axonogenesis	TNC|SLIT3
31345	0.000914	0.0128	2	2	849	28074	negative regulation of cell projection organization	TNC|SLIT3
19136	0.000914	0.0128	2	2	849	28074	deoxynucleoside kinase activity	ZGC:110540|TK1
34501	0.000914	0.0128	2	2	849	28074	protein localization to kinetochore	ZGC:171223|AURKB
10605	0.00092	0.0129	11	118	849	28074	negative regulation of macromolecule metabolic process	ZGC:56330|EIF4EBP2|IGFBP2A|LHX1A|ZIC2A|PIWIL1|FBXO5|PAF1|SUPT5H|RBMX|RXRBB
44281	0.000945	0.0131	54	1147	849	28074	small molecule metabolic process	ADH8B|CNP|GOT2B|PDIA5|TDO2A|SC4MOL|CRYL1|ATP2B4|NT5C3|INSIG1|ZGC:66317|ENOPH1|ITPK1|DHTKD1|ATP5IB|TIP39|PANK1B|ATP1A1B|EBPL|CA8|ATP5C1|MTAP|CA2|CMPK|PYCRL|ACHE|TDRD5|ALDOAA|ALDOAB|FARS2|ALDOB|ZGC:136925|TTNA|LARS|IDH1|APEX1|SI:DKEY-31J3.9|GAD1|ZGC:172295|NPL|MAO|FADS2|ATP1A3B|DPYSL3|AK4|DLAT|GDPD3|GDPD1|RPE|JMJD6|ATP2A1|ZGC:154110|SI:CH211-140M22.7|PAICS
44432	0.000966	0.0134	15	196	849	28074	endoplasmic reticulum part	ACHE|SYVN1|FADS2|SC4MOL|ZGC:55815|MAGT1|FITM2|ATP2A1|INSIG1|ZGC:64177|YIPF5|ERO1L|JAGN1B|EXT2|SMPD4
42592	0.000989	0.0136	16	217	849	28074	homeostatic process	GLRX3|RHOT1A|MFI2|TTK|PDIA5|ZGC:56095|MAGT1|TFA|PSMD10|ATP2A1|ZGC:153607|SELT2|PLP1A|SLC40A1|MELK|SEPW2B
51252	0.00112	0.0152	38	738	849	28074	regulation of RNA metabolic process	BMI1|SI:DKEY-223N17.3|CHURC1|THRB|SI:CH211-216L23.1|MLL3B|RUNX2B|MXI1|CNOT7|SRF|NRARPA|PAX9|LHX1A|PAX8|TFB2M|ACTR8|SUPT5H|SLC30A9|FOXO3A|MITFB|MYF6|AEBP2|TAF5|SMAD7|SOX19B|PTF1A|RYBPA|ZIC2A|RYBPB|RBMX|PEA3|HDAC3|WU:FB99E06|JMJD6|PAF1|MYBBP1A|RXRBB|SMARCA4
21515	0.00113	0.0152	4	16	849	28074	cell differentiation in spinal cord	DBX1A|TBX24|LHX1A|NKX2.2A
31344	0.00113	0.0152	4	16	849	28074	regulation of cell projection organization	DIXDC1A|TNC|VAX2|SLIT3
3729	0.00113	0.0152	4	16	849	28074	mRNA binding	IGF2BP1|IGF2BP3|RBMX|PARK7
45664	0.00116	0.0155	5	27	849	28074	regulation of neuron differentiation	ASCL1B|DIXDC1A|TNC|VAX2|SLIT3
51726	0.0012	0.0158	13	160	849	28074	regulation of cell cycle	CDK1|RPL36A|TTK|BOP1|SCRIB|SESN3|PLK4|CDKN1B|WU:FC51B03|RPS29|FBXO5|HORMAD1|CCNA2
50767	0.0012	0.0158	6	40	849	28074	regulation of neurogenesis	ASCL1B|DIXDC1A|TNC|VAX2|BTBD6A|SLIT3
22604	0.0012	0.0158	6	40	849	28074	regulation of cell morphogenesis	CORO1A|DIXDC1A|TNC|FITM2|VAX2|SLIT3
9892	0.00121	0.0159	11	122	849	28074	negative regulation of metabolic process	ZGC:56330|EIF4EBP2|IGFBP2A|LHX1A|ZIC2A|PIWIL1|FBXO5|PAF1|SUPT5H|RBMX|RXRBB
40011	0.00123	0.016	12	141	849	28074	locomotion	EPHB4A|NRARPA|CORO1A|CHURC1|S1PR1|LHX1A|TNC|NKX2.2A|SUPT5H|SCRIB|CXCL12B|SMARCA4
43010	0.00129	0.0168	11	123	849	28074	camera-type eye development	ALCAMA|DIXDC1A|LHX1A|ZIC2A|SMARCA5|VAX2|PAICS|LMO4A|POB|ATP6V1F|SMARCA4
71212	0.00131	0.0169	15	202	849	28074	subsynaptic reticulum	ACHE|SYVN1|FADS2|SC4MOL|ZGC:55815|MAGT1|FITM2|ATP2A1|INSIG1|ZGC:64177|YIPF5|ERO1L|JAGN1B|EXT2|SMPD4
32989	0.00137	0.0172	15	203	849	28074	cellular component morphogenesis	ACHE|TNC|SCN8AA|CNP|DPYSL3|NKX2.2A|SEMA3AB|CTNNA2|VCL|ALCAMA|LHX1A|ASAH1B|GRNA|TSGA14|CXCL12B
5243	0.00138	0.0172	3	8	849	28074	gap junction channel activity	CX35|CX43|GJA3
16832	0.00138	0.0172	3	8	849	28074	aldehyde-lyase activity	ALDOAA|ALDOAB|ALDOB
22829	0.00138	0.0172	3	8	849	28074	wide pore channel activity	CX35|CX43|GJA3
775	0.00138	0.0172	5	28	849	28074	chromosome, centromeric region	ZGC:110417|ZGC:158297|ZGC:171223|KNTC2L|SI:DKEY-57A22.11
43009	0.00138	0.0172	12	143	849	28074	chordate embryonic development	DLC|ALCAMA|DLA|CHURC1|TBX24|CX43|ZIC2A|HORMAD1|SPARC|NKX2.2A|PCDH19|SCRIB
40007	0.00138	0.0172	12	143	849	28074	growth	INHBB|NOTCH2|BMP2A|BMP7B|CX43|IGFBP2A|ASAH1B|TTK|INHBAA|GRNA|HSPA8|SMARCA4
51216	0.00144	0.0174	7	56	849	28074	cartilage development	NOTCH2|DCAF7|JAG1B|RUNX2B|SPARC|LOX|NOG3
3006	0.00144	0.0174	7	56	849	28074	reproductive developmental process	FZD10|SFRP1A|WU:FD99C08|TDRD5|FSTA|PIWIL1|FRZB
21510	0.00144	0.0174	4	17	849	28074	spinal cord development	DBX1A|TBX24|LHX1A|NKX2.2A
30165	0.00144	0.0174	4	17	849	28074	PDZ domain binding	DLC|FZD10|SFRP1A|FRZB
5833	0.00144	0.0174	4	17	849	28074	hemoglobin complex	HBBE1.1|HBAE3|MGC173646|SI:BUSM1-118J2.5
10769	0.00144	0.0174	4	17	849	28074	regulation of cell morphogenesis involved in differentiation	DIXDC1A|TNC|VAX2|SLIT3
5789	0.00149	0.0179	14	184	849	28074	endoplasmic reticulum membrane	SYVN1|FADS2|SC4MOL|ZGC:55815|MAGT1|FITM2|ATP2A1|INSIG1|ZGC:64177|YIPF5|ERO1L|JAGN1B|EXT2|SMPD4
51321	0.00162	0.0192	5	29	849	28074	meiotic cell cycle	ZGC:158297|PIWIL1|TTK|HORMAD1|SI:DKEY-57A22.11
51327	0.00162	0.0192	5	29	849	28074	M phase of meiotic cell cycle	ZGC:158297|PIWIL1|TTK|HORMAD1|SI:DKEY-57A22.11
7126	0.00162	0.0192	5	29	849	28074	meiosis	ZGC:158297|PIWIL1|TTK|HORMAD1|SI:DKEY-57A22.11
9792	0.00165	0.0195	12	146	849	28074	embryonic development ending in birth or egg hatching	DLC|ALCAMA|DLA|CHURC1|TBX24|CX43|ZIC2A|HORMAD1|SPARC|NKX2.2A|PCDH19|SCRIB
42221	0.00173	0.0203	14	187	849	28074	response to chemical stimulus	MPX|ACHE|C9|RBMX|SCRIB|PARK7|RAD51|CORO1A|DIO2|NQO1|SLC40A1|FOXO3A|CXCL12B|C3B
42246	0.00176	0.0205	6	43	849	28074	tissue regeneration	NOTCH2|CX43|TTK|INHBAA|HSPA8|SMARCA4
19226	0.00176	0.0205	6	43	849	28074	transmission of nerve impulse	ACHE|TNC|MAO|PLP1A|DLG2|CTNNA2
16469	0.00177	0.0205	7	58	849	28074	proton-transporting two-sector ATPase complex	ATP5C1|ZGC:55891|ATP5IB|SI:CH211-140M22.7|ATP6V0CA|ATP6V1F|ATP6V0A1B
35295	0.00178	0.0205	11	128	849	28074	tube development	NRARPA|CX43|LHX1A|ZIC2A|HS6ST2|SPARC|APEX1|SEMA3AB|PCDH19|SCRIB|SMARCA4
5783	0.00179	0.0205	21	341	849	28074	endoplasmic reticulum	ACHE|SYVN1|FADS2|CANX|SC4MOL|SSR1|EBPL|ZGC:55815|MAGT1|P4HA1|FITM2|INSIG1|ATP2A1|SULF1|ZGC:64177|YIPF5|ERO1L|JAGN1B|APEX1|SMPD4|EXT2
42175	0.00182	0.0207	14	188	849	28074	nuclear membrane-endoplasmic reticulum network	SYVN1|FADS2|SC4MOL|ZGC:55815|MAGT1|FITM2|ATP2A1|INSIG1|ZGC:64177|YIPF5|ERO1L|JAGN1B|EXT2|SMPD4
51276	0.00183	0.0207	15	209	849	28074	chromosome organization	BMI1|AEBP2|H3F3B.1|TTNA|TOP1L|SMC4|NCAPH|ZGC:171223|NCAPG|JMJD6|ZGC:175094|SMARCA5|SMARCB1B|HORMAD1|H2AFVL
30529	0.00184	0.0207	20	319	849	28074	ribonucleoprotein complex	RPL36A|TDRD5|RRP1|MRPS23|BTBD6B|RPLP2|ZGC:109888|BOP1|RPL38|RPL39|RBMX|RPS26|IMP3|WDR36|RPS29|RPL9|RPL8|SNRPB|BTBD6A|ZGC:153420
44427	0.00186	0.0207	13	168	849	28074	chromosomal part	ZGC:110417|ZGC:136263|KNTC2L|H3F3B.1|RBMX|TOP1L|TTNA|NCAPH|ZGC:158297|ZGC:171223|NCAPG|H2AFVL|SI:DKEY-57A22.11
30001	0.00187	0.0207	10	110	849	28074	metal ion transport	MAGT1|TFA|ZGC:153607|MFI2|ATP2A1|SCN8AA|SI:CH211-221P4.4|ZGC:56095|SLC30A9|SLC40A1
12501	0.0019	0.0207	11	129	849	28074	programmed cell death	FGFR2|ZGC:64114|CASP3A|DFFA|RHOT1A|RYBPA|ZGC:153892|RYBPB|MELK|SCRIB|CASPA
6915	0.0019	0.0207	11	129	849	28074	apoptosis	FGFR2|ZGC:64114|CASP3A|DFFA|RHOT1A|RYBPA|ZGC:153892|RYBPB|MELK|SCRIB|CASPA
6099	0.0019	0.0207	5	30	849	28074	tricarboxylic acid cycle	ACO2|IDH3B|IDH1|DHTKD1|IDH3A
6084	0.0019	0.0207	5	30	849	28074	acetyl-CoA metabolic process	ACO2|IDH3B|IDH1|DHTKD1|IDH3A
45995	0.0019	0.0207	5	30	849	28074	regulation of embryonic development	CDK1|CHURC1|LHX1A|VENT|EVE1
46356	0.0019	0.0207	5	30	849	28074	acetyl-CoA catabolic process	ACO2|IDH3B|IDH1|DHTKD1|IDH3A
33334	0.00196	0.0213	7	59	849	28074	fin morphogenesis	EVX1|CX43|TTK|INHBAA|HSPA8|SALL1A|SMARCA4
6338	0.00202	0.0216	3	9	849	28074	chromatin remodeling	SMARCB1B|SMARCA5|TOP1L
42813	0.00202	0.0216	3	9	849	28074	Wnt receptor activity	FZD10|SFRP1A|FRZB
3918	0.00202	0.0216	3	9	849	28074	DNA topoisomerase (ATP-hydrolyzing) activity	ZGC:173742|TOP2A|TOP1L
5938	0.00216	0.0231	7	60	849	28074	cell cortex	GLRX3|CORO1A|DLA|DIXDC1A|ZGC:162239|WU:FE23C11|MELK
31101	0.00221	0.0235	5	31	849	28074	fin regeneration	CX43|TTK|INHBAA|HSPA8|SMARCA4
19725	0.00232	0.0245	12	152	849	28074	cellular homeostasis	GLRX3|MAGT1|TFA|ZGC:153607|MFI2|ATP2A1|RHOT1A|SELT2|PDIA5|ZGC:56095|PLP1A|SEPW2B
51179	0.00235	0.0247	70	1639	849	28074	localization	RAB18A|ZGC:103652|CHURC1|RAB5C|SI:CH211-221P4.4|AURKB|ZGC:56095|TOMM20B|S1PR1|ICLP1|SH3BP4A|RBM8A|FITM2|ZGC:55891|SUPT5H|ATP5IB|SCAMP5|RAB4A|MFI2|SI:CH211-102C2.6|SYBL1|ZGC:63637|ATP6V0CA|ATP6V1F|EPHB4A|MAGT1|NNT|ZGC:171223|ATP5C1|TOM1|VAMP1|SLC40A1|SMARCA4|TMSB|AP1M2|ZGC:165520|ZGC:153503|TNC|SCN8AA|AP2M1B|RHBG|APOC2|NKX2.2A|CD74|SCRIB|SLC43A2A|NRARPA|TFA|LHX1A|TMED3|ZGC:153607|SEC22A|TNPO2|SLC3…
48736	0.00246	0.0258	8	78	849	28074	appendage development	EVX1|CX43|TTK|INHBAA|HSPA8|SALL1A|PEA3|SMARCA4
60284	0.00251	0.026	6	46	849	28074	regulation of cell development	ASCL1B|DIXDC1A|TNC|VAX2|BTBD6A|SLIT3
6066	0.00255	0.026	17	260	849	28074	alcohol metabolic process	ACHE|ALDOAA|ADH8B|ALDOAB|ALDOB|NPL|MAO|GDPD3|GDPD1|SC4MOL|EBPL|RPE|INSIG1|ITPK1|DHTKD1|SI:DKEY-31J3.9|ZGC:172295
6091	0.00255	0.026	14	195	849	28074	generation of precursor metabolites and energy	ALDOAA|ACO2|ALDOAB|ALDOB|ZGC:86706|FADS2|IDH3B|IDH3A|ATP5C1|IDH1|ERO1L|DHTKD1|SI:CH211-140M22.7|ATP5IB
4298	0.00255	0.026	5	32	849	28074	threonine-type endopeptidase activity	PSMB10|PSMB9A|PSMA8|PSMB8|PSMB11
70003	0.00255	0.026	5	32	849	28074	threonine-type peptidase activity	PSMB10|PSMB9A|PSMA8|PSMB8|PSMB11
5839	0.00255	0.026	5	32	849	28074	proteasome core complex	PSMB10|PSMB9A|PSMA8|PSMB8|PSMB11
33177	0.00255	0.026	5	32	849	28074	proton-transporting two-sector ATPase complex, proton-transporting domain	ZGC:55891|ATP5IB|SI:CH211-140M22.7|ATP6V0CA|ATP6V0A1B
902	0.00266	0.0267	13	175	849	28074	cell morphogenesis	TNC|SCN8AA|DPYSL3|CNP|NKX2.2A|SEMA3AB|CTNNA2|ALCAMA|LHX1A|ASAH1B|GRNA|TSGA14|CXCL12B
4449	0.00269	0.0267	2	3	849	28074	isocitrate dehydrogenase (NAD+) activity	IDH3B|IDH3A
8537	0.00269	0.0267	2	3	849	28074	proteasome activator complex	PSME1|PSME2
35474	0.00269	0.0267	2	3	849	28074	selective angioblast sprouting	EPHB4A|FLT4
31262	0.00269	0.0267	2	3	849	28074	Ndc80 complex	ZGC:110417|KNTC2L
8131	0.00269	0.0267	2	3	849	28074	amine oxidase activity	ZGC:113006|MAO
1501	0.0027	0.0268	9	97	849	28074	skeletal system development	ALCAMA|NOTCH2|DCAF7|CX43|JAG1B|RUNX2B|SPARC|LOX|NOG3
70161	0.00273	0.0268	4	20	849	28074	anchoring junction	DIXDC1A|DLG3|SCRIB|CTNNA2
5912	0.00273	0.0268	4	20	849	28074	adherens junction	DIXDC1A|DLG3|SCRIB|CTNNA2
30522	0.00282	0.0275	3	10	849	28074	intracellular receptor mediated signaling pathway	OPN1SW1|UBR5|PTF1A
42402	0.00282	0.0275	3	10	849	28074	cellular biogenic amine catabolic process	ACHE|MAO|TDO2A
46906	0.00287	0.0279	15	219	849	28074	tetrapyrrole binding	CYP51|MPX|CYP2X12|ZGC:86706|SI:CH211-102C2.6|FADS2|SI:BUSM1-118J2.5|HBBE1.1|CYP17A1|CYP27C1|MUT|CYP3A65|MGC173646|HBAE3|CYP2J28
45786	0.00294	0.0284	5	33	849	28074	negative regulation of cell cycle	WU:FC51B03|CDKN1B|FBXO5|SCRIB|SESN3
48562	0.00311	0.0299	9	99	849	28074	embryonic organ morphogenesis	ALCAMA|FSTA|PACSIN3|CX43|SOX3|HS6ST2|SPARC|MAB21L2|SMARCA4
6417	0.00313	0.0299	6	48	849	28074	regulation of translation	ZGC:56330|EIF4EBP2|RBM8A|PIWIL1|IGF2BP1|IGF2BP3
7411	0.00313	0.0299	6	48	849	28074	axon guidance	LHX1A|TNC|SCN8AA|NKX2.2A|SEMA3AB|CXCL12B
6826	0.0033	0.0314	4	21	849	28074	iron ion transport	TFA|MFI2|ZGC:56095|SLC40A1
9060	0.00336	0.0319	5	34	849	28074	aerobic respiration	ACO2|IDH3B|IDH1|DHTKD1|IDH3A
8283	0.00347	0.0328	6	49	849	28074	cell proliferation	NRARPA|CX43|ZIC2A|MELK|SCRIB|SMARCA4
35239	0.00355	0.0334	9	101	849	28074	tube morphogenesis	NRARPA|ZIC2A|HS6ST2|SPARC|APEX1|SEMA3AB|PCDH19|SCRIB|SMARCA4
48729	0.00356	0.0334	13	181	849	28074	tissue morphogenesis	ZIC2A|NKX2.2A|SEMA3AB|SCRIB|PCDH19|GJA3|EPHB4A|NRARPA|S1PR1|LHX1A|HS6ST2|APEX1|SMARCA4
8219	0.0036	0.0335	11	140	849	28074	cell death	FGFR2|ZGC:64114|CASP3A|DFFA|RHOT1A|RYBPA|ZGC:153892|RYBPB|MELK|SCRIB|CASPA
16265	0.0036	0.0335	11	140	849	28074	death	FGFR2|ZGC:64114|CASP3A|DFFA|RHOT1A|RYBPA|ZGC:153892|RYBPB|MELK|SCRIB|CASPA
48589	0.00362	0.0336	8	83	849	28074	developmental growth	NOTCH2|CX43|ASAH1B|TTK|INHBAA|GRNA|HSPA8|SMARCA4
30030	0.00367	0.0339	14	203	849	28074	cell projection organization	TNC|SCN8AA|CNP|DPYSL3|NKX2.2A|SEMA3AB|CTNNA2|ALCAMA|CORO1A|LHX1A|ASAH1B|GRNA|TSGA14|CXCL12B
6754	0.00374	0.0344	7	66	849	28074	ATP biosynthetic process	ATP2B4|ATP1A1B|ATP2A1|ATP5C1|ATP1A3B|ATP5IB|SI:CH211-140M22.7
10470	0.00379	0.0346	3	11	849	28074	regulation of gastrulation	CHURC1|VENT|EVE1
42659	0.00379	0.0346	3	11	849	28074	regulation of cell fate specification	CHURC1|VENT|EVE1
9109	0.00382	0.0348	5	35	849	28074	coenzyme catabolic process	ACO2|IDH3B|IDH1|DHTKD1|IDH3A
43005	0.00433	0.0391	5	36	849	28074	neuron projection	ALCAMA|DIXDC1A|DPYSL3|ZGC:101731|CTNNA2
7268	0.00433	0.0391	5	36	849	28074	synaptic transmission	ACHE|TNC|MAO|DLG2|CTNNA2
43565	0.00452	0.0407	41	881	849	28074	sequence-specific DNA binding	ZGC:123170|POU3F3A|THRB|FOXA2|EVX1|SIX3A|PDX1|NKX2.2A|EVE1|HOXA11A|ESR2B|FLI1B|ENG1B|NR2F6B|LHX1A|WU:FK11D03|SB:CB1008|POU3F2|HOXA2B|VENT|HOXA9A|FOXO3B|FOXO3A|MSXA|FOXD5|ONECUTL|PTF1A|SIX2A|MEIS2.1|SIX6B|SI:CH211-260G14.3|PEA3|FOXN4|ATF3|HOXC9A|HOPX|NKX2.5|HOXD3A|RXRBB|RORAB|HOXC10A
44248	0.00467	0.0419	25	468	849	28074	cellular catabolic process	PSMB10|RAD23B|ACHE|CNP|PSMA8|TDO2A|PSMB11|RBM8A|IDH1|USP10|DHTKD1|ACO2|PSMB9A|MAO|IDH3B|DPYSL3|RBMX|PARK7|IDH3A|PSMB8|UBR5|ATP2A1|UCHL5|UCHL3|CUL4B
46034	0.00479	0.0428	7	69	849	28074	ATP metabolic process	ATP2B4|ATP1A1B|ATP2A1|ATP5C1|ATP1A3B|ATP5IB|SI:CH211-140M22.7
30684	0.00494	0.0435	3	12	849	28074	preribosome	WDR36|RRP1|BOP1
43523	0.00494	0.0435	3	12	849	28074	regulation of neuron apoptosis	FOXO3A|KDM5C|PARK7
1569	0.00494	0.0435	3	12	849	28074	patterning of blood vessels	NRARPA|HS6ST2|SEMA3AB
10453	0.00494	0.0435	3	12	849	28074	regulation of cell fate commitment	CHURC1|VENT|EVE1
30308	0.00526	0.0443	2	4	849	28074	negative regulation of cell growth	TNC|SLIT3
60325	0.00526	0.0443	2	4	849	28074	face morphogenesis	NOTCH2|JAG1B
60350	0.00526	0.0443	2	4	849	28074	endochondral bone morphogenesis	NOTCH2|JAG1B
60351	0.00526	0.0443	2	4	849	28074	cartilage development involved in endochondral bone morphogenesis	NOTCH2|JAG1B
16925	0.00526	0.0443	2	4	849	28074	protein sumoylation	UBA2|SAE1
45792	0.00526	0.0443	2	4	849	28074	negative regulation of cell size	TNC|SLIT3
32968	0.00526	0.0443	2	4	849	28074	positive regulation of RNA elongation from RNA polymerase II promoter	PAF1|SUPT5H
32103	0.00526	0.0443	2	4	849	28074	positive regulation of response to external stimulus	TNC|CXCL12B
50807	0.00526	0.0443	2	4	849	28074	regulation of synapse organization	TNC|CTNNA2
50772	0.00526	0.0443	2	4	849	28074	positive regulation of axonogenesis	DIXDC1A|TNC
22624	0.00526	0.0443	2	4	849	28074	proteasome accessory complex	PSME1|PSME2
42289	0.00526	0.0443	2	4	849	28074	MHC class II protein binding	ICLP1|CD74
8022	0.00526	0.0443	2	4	849	28074	protein C-terminus binding	PDZD11|SAE1
33333	0.00561	0.047	7	71	849	28074	fin development	EVX1|CX43|TTK|INHBAA|HSPA8|SALL1A|SMARCA4
55066	0.00565	0.0471	6	54	849	28074	di-, tri-valent inorganic cation homeostasis	TFA|ZGC:153607|MFI2|ATP2A1|ZGC:56095|SLC40A1
50896	0.00566	0.0471	43	947	849	28074	response to stimulus	RAD23B|ACHE|C9|CX43|OPN1SW1|TNC|SCN8AA|TTK|CNP|ZGC:136263|CD74|SCRIB|IFNPHI1|ICLP1|HSP90A.2|ACTR8|NQO1|APEX1|FOXO3A|HSPA8|POLL|MPX|SI:DKEYP-35B8.5|NUDT1|PRG4|INHBAA|RBMX|VTNB|PARK7|SMC4|RAD51|NOTCH2|ZGC:64115|CORO1A|ATF3|DIO2|ATP2A1|RAD18|ZGC:77395|SLC40A1|CXCL12B|SMARCA4|C3B
51716	0.00587	0.0486	18	306	849	28074	cellular response to stimulus	POLL|RAD23B|SI:DKEYP-35B8.5|NUDT1|OPN1SW1|TNC|CNP|ZGC:136263|RBMX|PARK7|RAD51|SMC4|CORO1A|RAD18|ACTR8|ZGC:77395|APEX1|FOXO3A
51254	0.00587	0.0486	9	109	849	28074	positive regulation of RNA metabolic process	CHURC1|LHX1A|PTF1A|RUNX2B|PAF1|SUPT5H|FOXO3A|RBMX|PEA3
[truncated: 205 more columns]
